# Supplementary material for: Potassium sorbate induces developmental and microbiome changes in Drosophila melanogaster with attenuated trans-generational toxicity
Source: Front Microbiol. 2026 Mar 23;17:1783630. doi: 10.3389/fmicb.2026.1783630 (PMC13050859; doi:10.3389/fmicb.2026.1783630)
Supplement: Supplementary file 2 [file Table_1.xls]

#ASV ID	PS0_1	PS0_2	PS0_3	PS0_4	PS1000_1	PS1000_2	PS1000_3	PS1000_4	PS0F1_1	PS0F1_2	PS0F1_3	PS0F1_4	PS1000F1_1	PS1000F1_2	PS1000F1_3	PS1000F1_4	taxonomy
5ebb0a48d250440cbedffde8ed3a0426	47919	115713	63150	32514	73567	69801	62437	18646	70144	113508	83686	85473	129741	70664	94898	32661	k__Bacteria;p__Proteobacteria;c__Alphaproteobacteria;o__Acetobacterales;f__Acetobacteraceae;g__Acetobacter
8ad3871827a7beb2891c14fa0e83c9de	562	5355	540	1140	0	7	15	46	60463	31043	20645	34557	32825	41488	7807	3249	k__Bacteria;p__Proteobacteria;c__Alphaproteobacteria;o__Acetobacterales;f__Acetobacteraceae;g__Komagataeibacter;s__Komagataeibacter_saccharivorans
54966abc5163446af8df72ca6095a5a9	167	197	156	662	3780	13823	8173	5358	4219	1666	1731	3256	5715	6395	681	1384	k__Bacteria;p__Firmicutes_D;c__Bacilli;o__Lactobacillales;f__Lactobacillaceae;g__Fructilactobacillus;s__Fructilactobacillus_fructivorans
be5249c97626c77eb60a38b1061e2969	57	161	87	202	0	0	18	22	9111	6891	40902	18074	0	362	0	0	k__Bacteria;p__Proteobacteria;c__Alphaproteobacteria;o__Acetobacterales;f__Acetobacteraceae;g__Acetobacter
2cda428d7b21da2dbc4d4aace3d672a4	124	0	0	0	5	3	4	10	0	11	0	13	0	0	327	59703	k__Bacteria;p__Bacteroidota;c__Bacteroidia;o__Flavobacteriales_877923;f__Weeksellaceae;g__Chryseobacterium_796614
c002b00ceff6754b4776b71bdb471bcc	5224	0	4450	57	224	11	298	4738	222	88	166	288	301	13865	2634	2	k__Bacteria
79242a0c0d5808bbc38bfb75f1ef29a6	5595	2045	91	40	119	137	213	33	88	264	85	338	285	623	63	35811	k__Bacteria;p__Proteobacteria;c__Gammaproteobacteria;o__Burkholderiales_592522;f__Burkholderiaceae_A_592522;g__Comamonas_F_589250;s__Comamonas_F_589250_tsuruhatensis
346297fd3216c11560f55985d68cd43a	2295	2769	1059	960	840	3207	1319	583	3419	2382	1962	1572	1269	266	685	320	k__Bacteria;p__Proteobacteria;c__Gammaproteobacteria;o__Enterobacterales_A_737866;f__Enterobacteriaceae_A
36a8476f6b5c4963e0f22315ee84eeaf	0	0	0	0	0	0	0	13	5	0	3	6	35	132	11	25033	k__Bacteria;p__Proteobacteria;c__Gammaproteobacteria;o__Xanthomonadales_616009;f__Xanthomonadaceae_616009;g__Stenotrophomonas_A_615274
5c64264d3ce0afae32bbc778a771ddb3	16489	964	127	0	0	0	0	0	0	0	0	0	826	0	4213	62	k__Bacteria;p__Bacteroidota;c__Bacteroidia;o__Bacteroidales;f__Marinilabiliaceae;g__JC017;s__JC017_sp004296775
9621f3a86dd314c5a2a366194a09d512	1507	2035	265	1043	819	1081	855	414	886	166	591	532	794	216	24	304	k__Bacteria;p__Firmicutes_D;c__Bacilli;o__Lactobacillales;f__Lactobacillaceae;g__Lactiplantibacillus
129c5c248f7e6165de00068af6bd90de	2838	2465	187	29	106	115	289	70	75	302	79	441	516	1798	276	1605	k__Bacteria;p__Proteobacteria;c__Gammaproteobacteria;o__Burkholderiales_592524;f__Burkholderiaceae_A_580492;g__Ralstonia;s__Ralstonia_pickettii_B
c2a2d75a37f290fa7f81c6276d291be7	2414	1675	88	67	138	122	130	131	110	236	71	273	392	1808	263	2457	k__Bacteria;p__Proteobacteria;c__Alphaproteobacteria;o__Rhizobiales_A_500471;f__Rhizobiaceae_A_500471;g__Agrobacterium;s__
5d8f236489c9f70058a50f710b2d8ecd	0	111	0	0	7588	64	2084	8	0	0	0	0	25	113	43	28	k__Bacteria;p__Firmicutes_D;c__Bacilli;o__Bacillales_B_310392;f__Bacillaceae_G_310392;g__Bacillus_A
c0673f91b7afa9e2e52de1a7a2717f69	0	0	0	0	0	0	0	0	2630	1870	848	1553	0	94	0	0	k__Bacteria;p__Proteobacteria;c__Alphaproteobacteria;o__Acetobacterales;f__Acetobacteraceae;g__Komagataeibacter;s__Komagataeibacter_saccharivorans
b3da05e3cceacd83bb408045b5d524ac	17	0	0	34	0	29	56	0	1369	886	1302	989	179	0	761	208	k__Bacteria;p__Proteobacteria;c__Alphaproteobacteria;o__Acetobacterales;f__Acetobacteraceae;g__Acetobacter
d7268eec0a23689fa982533008abebe9	1245	1616	673	6	93	60	192	19	25	161	47	114	204	866	143	492	k__Bacteria;p__Proteobacteria;c__Gammaproteobacteria;o__Burkholderiales_597432;f__Rhodocyclaceae;g__Methyloversatilis;s__Methyloversatilis_universalis
9720c8ba2e35a585b9583b2f295e3433	4780	0	45	0	0	0	0	0	0	0	0	0	186	0	849	0	k__Bacteria;p__Thermotogota;c__Thermotogae;o__Petrotogales;f__Petrotogaceae;g__Defluviitoga;s__Defluviitoga_tunisiensis
4ca6743a267ab7a497ba7f6c92a15566	0	0	0	102	0	137	636	0	0	0	0	0	0	0	3763	0	k__Bacteria;p__Proteobacteria;c__Gammaproteobacteria;o__Enterobacterales_A_737866;f__Enterobacteriaceae_A
177794e57588e522bd639f3a976b95d8	4663	0	0	0	0	0	0	0	0	0	0	0	124	0	271	0	k__Bacteria;p__Bacteroidota;c__Bacteroidia;o__Bacteroidales;f__Muribaculaceae;g__Muribaculum;s__Muribaculum_gordoncarteri
6a1d0843f34e67a95b78a433f2b340ba	738	139	140	364	202	358	179	129	243	0	220	166	336	0	0	56	k__Bacteria;p__Firmicutes_D;c__Bacilli;o__Lactobacillales;f__Lactobacillaceae;g__Lactiplantibacillus
a942759b1098768bdb1fc74f073ddb4d	110	491	370	16	141	0	111	1168	0	0	24	62	2	968	9	0	k__Bacteria
a215de0490512388c4345923c5039053	450	670	170	0	87	73	140	28	16	134	31	29	222	537	20	282	k__Bacteria;p__Proteobacteria;c__Gammaproteobacteria;o__Burkholderiales_592522;f__Burkholderiaceae_A_592522;g__Caldimonas;s__Caldimonas_manganoxidans
a2dbab25ff1bc2a3ae5330e680b5e5ea	778	347	65	4	33	55	20	22	21	114	11	68	344	726	31	320	k__Bacteria;p__Actinobacteriota;c__Actinomycetia;o__Propionibacteriales;f__Propionibacteriaceae;g__Cutibacterium;s__Cutibacterium_acnes
a04de785408281956bb3e45e4579ba1e	2465	0	9	0	0	0	0	0	0	0	0	0	0	0	200	0	k__Bacteria;p__Bacteroidota;c__Bacteroidia;o__Bacteroidales;f__Muribaculaceae;g__Muribaculum;s__Muribaculum_gordoncarteri
6e946c6da65aab7bd6e800e2e299f8de	0	58	35	16	32	6	0	16	5	0	21	7	25	2258	0	0	k__Bacteria
1e337b09f62f31a09b32bb33d74316ef	0	0	0	48	0	155	359	0	0	0	0	0	0	0	1678	0	k__Bacteria;p__Proteobacteria;c__Gammaproteobacteria;o__Enterobacterales_A_737866;f__Enterobacteriaceae_A
1a9a91a806a3fe57a1fa207a2c22a111	2009	127	0	0	0	0	0	6	0	0	0	0	0	0	30	0	k__Bacteria;p__Firmicutes_D;c__Bacilli;o__Lactobacillales;f__Listeriaceae;g__Listeria_A
517e3e8bd9354168f8b554b23480df35	0	6	84	0	0	0	37	0	24	8	11	27	91	1272	36	278	k__Bacteria;p__Deinococcota;c__Deinococci;o__Deinococcales;f__Thermaceae_405955;g__Meiothermus_B_405754;s__Meiothermus_B_405754_silvanus
afdfa93ecd6efd83871be886cf017c13	0	202	118	0	0	0	0	0	0	0	141	0	282	0	189	0	k__Bacteria;p__Proteobacteria;c__Alphaproteobacteria;o__Acetobacterales;f__Acetobacteraceae;g__Acetobacter
f67f0bd66a20916c44c20958a2771d30	0	0	0	0	0	0	10	0	0	0	0	0	0	1698	13	0	k__Bacteria
5e79b8187f3e53b07124825dfbb623a6	133	294	21	0	18	6	56	0	17	44	25	0	72	408	0	149	k__Bacteria;p__Deinococcota;c__Deinococci;o__Deinococcales;f__Thermaceae_405955;g__Thermus_A;s__Thermus_A_scotoductus
2e6c2e66259a92a2071548f05db2e230	134	496	39	8	64	55	141	40	0	0	0	19	0	0	0	0	k__Bacteria;p__Bacteroidota;c__Bacteroidia;o__Sphingobacteriales;f__Sphingobacteriaceae
3a8fa1088a28b507cbc34fed170db12c	1289	0	0	0	0	0	0	0	0	0	0	0	0	129	29	0	k__Bacteria;p__Bacteroidota;c__Bacteroidia;o__Bacteroidales;f__Muribaculaceae
7f2eb2c4c081638f325616e218b89bd7	1370	0	0	0	0	0	0	0	0	0	0	0	0	0	63	0	k__Bacteria;p__Firmicutes_A;c__Clostridia_258483;o__Lachnospirales;f__Lachnospiraceae;g__UBA3282;s__UBA3282_sp003611805
68c336b4b97ac1c2dced439cc0ec9d6d	0	203	0	0	0	0	107	0	0	0	0	144	188	0	0	0	k__Bacteria;p__Proteobacteria;c__Alphaproteobacteria;o__Acetobacterales;f__Acetobacteraceae;g__Acetobacter
c88149449eec6c3a78eaebf24b642ae6	595	477	6	0	3	0	12	0	0	2	0	0	0	246	0	0	k__Bacteria;p__Firmicutes_D;c__Bacilli;o__Lactobacillales;f__Streptococcaceae;g__Streptococcus
d21279e93e1aa44ce76205c43a910b78	0	162	0	0	0	0	0	0	0	161	0	137	248	131	0	0	k__Bacteria;p__Proteobacteria;c__Alphaproteobacteria;o__Acetobacterales;f__Acetobacteraceae;g__Acetobacter
9f2e7bd125af9a35c41d370c9d68300a	0	356	209	87	64	42	15	103	0	0	0	0	0	0	0	0	k__Bacteria;p__Proteobacteria;c__Gammaproteobacteria;o__Pseudomonadales_660879;f__Moraxellaceae;g__Acinetobacter
c696bccdef47919b6758376fb0b2cb08	112	60	0	0	0	0	7	0	19	29	12	22	0	257	62	636	k__Bacteria;p__Proteobacteria;c__Alphaproteobacteria;o__Rhizobiales_A_500471;f__Rhizobiaceae_A_500471;g__Agrobacterium
c79105603ced832853df7f6f74796305	0	0	0	30	0	0	167	0	0	0	0	0	0	0	897	0	k__Bacteria;p__Proteobacteria;c__Gammaproteobacteria;o__Enterobacterales_A_737866;f__Enterobacteriaceae_A
d18c35ad0298c4a5a9cade9311e72215	1166	0	0	0	0	0	0	0	0	0	0	0	0	0	0	0	k__Bacteria;p__Bacteroidota;c__Bacteroidia;o__Bacteroidales;f__Muribaculaceae;g__UBA7173;s__UBA7173_sp002491305
d25d8f5f76b4b080a3cfb5f4dd7be22a	140	0	70	0	0	0	0	0	10	15	0	0	0	462	436	0	k__Bacteria;p__Proteobacteria;c__Gammaproteobacteria;o__Enterobacterales_A_737866;f__Enterobacteriaceae_A;g__Escherichia_710834
5689c26d128efec50d624244f540e9c1	0	0	162	0	0	0	0	246	0	0	0	0	0	0	0	0	k__Bacteria;p__Proteobacteria;c__Alphaproteobacteria;o__Rickettsiales;f__Anaplasmataceae;g__Wolbachia;s__Wolbachia_pipientis_A_550493
db11c5e778e24ded0bd8282eda335e15	1075	0	0	0	0	0	0	0	0	0	0	0	0	0	14	0	k__Bacteria;p__Firmicutes_D;c__Bacilli;o__Erysipelotrichales;f__Erysipelotrichaceae;g__Dubosiella;s__Dubosiella_sp000403415
cb9f043647c5cb440c3c1f033e0ff486	0	0	0	0	0	1067	0	0	0	0	0	0	0	0	0	0	k__Bacteria;p__Actinobacteriota;c__Actinomycetia;o__Actinomycetales;f__Micrococcaceae;g__Micrococcus;s__Micrococcus_lylae
be2e87bd635793cb43151d487c7067c7	443	143	22	0	3	5	9	4	8	97	6	15	0	0	0	105	k__Bacteria;p__Proteobacteria;c__Gammaproteobacteria;o__Burkholderiales_592522;f__Burkholderiaceae_A_592522;g__Tepidimonas;s__Tepidimonas_aquatica
2696d0ef442422876f7d09d2d2cf64a5	99	375	125	0	5	0	12	6	15	0	29	0	0	140	28	92	k__Bacteria;p__Proteobacteria;c__Gammaproteobacteria;o__Xanthomonadales_616009;f__Xanthomonadaceae_616009;g__Lysobacter_A_613105
b78e87ffe96b253c07524524ea6402d2	1011	0	0	0	0	0	0	0	0	0	0	0	0	0	0	0	k__Bacteria;p__Bacteroidota;c__Bacteroidia;o__Bacteroidales;f__Tannerellaceae;g__Parabacteroides_B_862066;s__Parabacteroides_B_862066_distasonis
6d860db0383d18c04c573b73afe28612	98	162	228	4	21	3	0	27	0	0	15	7	0	25	170	0	k__Bacteria
7944e16cd8ad513f23e3ba715cce7220	115	837	0	0	0	0	0	0	0	0	0	0	0	0	0	0	k__Bacteria;p__Firmicutes_D;c__Bacilli;o__Bacillales_B_302584;f__DSM_18226_301387;g__Bacillus_BD;s__Niallia_oryzisoli
58993e0cf384477b5421a2943913792d	0	0	0	0	0	52	169	0	0	0	0	0	0	0	607	0	k__Bacteria;p__Proteobacteria;c__Gammaproteobacteria;o__Enterobacterales_A_737866;f__Enterobacteriaceae_A
1d3d1c08cbd8058f274283addc8751ac	859	0	0	0	0	0	0	0	0	0	0	0	44	0	0	0	k__Bacteria;p__Bacteroidota;c__Bacteroidia;o__Bacteroidales;f__Muribaculaceae;g__Paramuribaculum;s__Paramuribaculum_intestinale
67f3faab80740639f2f44c78e90131f2	838	0	0	0	0	0	0	0	0	0	0	0	0	0	0	0	k__Bacteria;p__Bacteroidota;c__Bacteroidia;o__Bacteroidales;f__Muribaculaceae;g__UBA7173;s__UBA7173_sp900540205
b14ee5c2ba73dfa7d7ff2fb3dfe63431	812	0	15	0	0	0	0	0	0	0	0	0	0	0	0	0	k__Bacteria;p__Bacteroidota;c__Bacteroidia;o__Bacteroidales;f__UBA932;g__Cryptobacteroides;s__Cryptobacteroides_sp009774765
f54fa38b4f16a70c6f63086060c5ba0e	0	0	95	0	12	0	0	20	0	4	0	5	0	406	188	0	k__Bacteria;p__Proteobacteria;c__Gammaproteobacteria;o__Pseudomonadales_650611;f__Pseudomonadaceae;g__Pseudomonas_E_647464
57c9d3c75661b9e08dadfaec42124761	757	0	0	0	0	0	0	0	0	0	0	0	0	0	48	0	k__Bacteria;p__Bacteroidota;c__Bacteroidia;o__Bacteroidales;f__Muribaculaceae;g__CAG_485;s__CAG_485_sp002493045
596f80e5aaddf5e94da56b6b7902d95c	786	0	0	0	0	0	0	0	0	0	0	0	0	0	15	0	k__Bacteria;p__Bacteroidota;c__Bacteroidia;o__Bacteroidales;f__Muribaculaceae;g__Muribaculum;s__Muribaculum_gordoncarteri
600de8de77ffbd951b14b4e8c109457f	0	0	0	0	0	0	0	0	12	30	0	0	20	566	0	150	k__Bacteria;p__Firmicutes_D;c__Bacilli;o__Exiguobacterales;f__Exiguobacteraceae;g__Exiguobacterium_A
ebef06e5fbc4e543def15d19ccdb8209	601	0	0	0	0	0	0	0	0	0	0	0	0	0	121	0	k__Bacteria;p__Firmicutes_G;c__Limnochordia;o__DTU010;f__DTU012;g__DTU012;s__DTU012_sp900019385
479a2465797f4c352330c08caad8133a	681	0	45	0	0	0	0	0	0	0	0	0	0	0	5	0	k__Bacteria;p__Campylobacterota;c__Campylobacteria;o__Campylobacterales;f__Helicobacteraceae;g__Helicobacter_A_479734;s__
e2aa02c6b164f9fd2b5192cf8a5dffb1	0	702	0	0	0	0	0	0	0	0	0	0	0	0	0	0	k__Bacteria;p__Firmicutes_D;c__Bacilli;o__Lactobacillales;f__Enterococcaceae;g__Enterococcus_E;s__Enterococcus_E_cecorum
705cb7813b3cb83b06d2070238a4bfda	29	4	276	10	32	23	13	43	0	0	6	22	3	31	16	0	k__Bacteria
712587d13e53168f2f3c97d362d7e6c4	530	32	40	0	0	12	0	5	0	11	0	0	0	0	28	0	k__Bacteria;p__Firmicutes_D;c__Bacilli;o__Staphylococcales;f__Staphylococcaceae;g__Staphylococcus
50bf74a1bf96180a9a649d88e5051622	463	0	0	0	0	0	0	0	0	0	0	0	0	0	107	70	k__Bacteria;p__Proteobacteria;c__Gammaproteobacteria;o__Burkholderiales_592522;f__Burkholderiaceae_A_592522;g__Acidovorax_A
d98439956228bbc043eec90e11652554	583	0	0	0	0	0	0	0	0	0	0	0	0	0	25	21	k__Bacteria;p__Bacteroidota;c__Bacteroidia;o__Bacteroidales;f__Muribaculaceae;g__Duncaniella;s__Duncaniella_sp001689575
aca4f64549d112df1b5aee8976034c91	615	0	0	0	0	0	0	0	0	0	0	0	0	0	0	0	k__Bacteria;p__Firmicutes_F;c__Halanaerobiia;o__Halanaerobiales;f__;g__;s__
d01ebdf5c26e66440e4c0e2bbd47437b	624	0	0	0	0	0	0	0	0	0	0	0	0	0	0	0	k__Bacteria;p__Bacteroidota;c__Bacteroidia;o__Bacteroidales;f__Muribaculaceae;g__Paramuribaculum;s__Paramuribaculum_intestinale
353cb4c311c5f9c50b43b49380002319	517	103	0	0	0	0	0	0	0	0	0	0	0	0	0	0	k__Bacteria;p__Proteobacteria;c__Alphaproteobacteria;o__Rhizobiales_A_504705;f__Xanthobacteraceae_503485;g__Bradyrhizobium
2ef8a4473c28c73ebe59208a21e6213e	107	0	0	11	0	213	0	42	15	0	36	37	0	0	0	101	k__Bacteria;p__Proteobacteria;c__Gammaproteobacteria;o__Pseudomonadales_660879;f__Moraxellaceae;g__Acinetobacter
bfebf4f8448c160469f4ca762da6fdb0	572	0	0	0	0	0	0	0	0	0	0	0	0	0	40	0	k__Bacteria;p__Firmicutes_A;c__Clostridia_258483;o__Lachnospirales;f__Lachnospiraceae;g__CAG_632;s__CAG_632_sp900539185
99a650af4b29ea0abe9ea12c4d75ff37	606	0	0	0	0	0	0	0	0	0	0	0	0	0	0	0	k__Bacteria;p__Firmicutes_B_370541;c__Moorellia_368541;o__Thermacetogeniales;f__Thermacetogeniaceae;g__Syntrophaceticus;s__Syntrophaceticus_schinkii
dc44586b5710d0c25c474966be6ecfcb	563	0	0	0	0	0	0	0	0	0	0	0	0	0	38	0	k__Bacteria;p__Bacteroidota;c__Bacteroidia;o__Bacteroidales;f__Tannerellaceae;g__Parabacteroides_B_862066;s__
f0626715ae6329024d310a76682eeb5a	370	160	0	0	0	0	0	12	6	0	0	0	0	0	0	38	k__Bacteria;p__Proteobacteria;c__Gammaproteobacteria;o__Pseudomonadales_660879;f__Moraxellaceae;g__Acinetobacter;s__Acinetobacter_johnsonii
991968b1d61c8fe1fc40ec23c07aaaa1	564	0	0	0	0	0	0	0	0	0	0	0	0	0	22	0	k__Bacteria;p__Bacteroidota;c__Bacteroidia;o__Bacteroidales;f__Muribaculaceae;g__UBA3263;s__UBA3263_sp001689615
d1fabdc041c95b58121a9412f9963e3c	239	342	0	0	0	0	0	0	0	0	0	0	0	0	0	0	k__Bacteria;p__Proteobacteria;c__Alphaproteobacteria;o__Rhizobiales_A_504705;f__Xanthobacteraceae_503485;g__Bradyrhizobium
946103763aea1306e8a5a8a434f4f8d0	0	581	0	0	0	0	0	0	0	0	0	0	0	0	0	0	k__Bacteria;p__Bacteroidota;c__Bacteroidia;o__Flavobacteriales_877923;f__Weeksellaceae;g__Cloacibacterium;s__Cloacibacterium_normanense
d144c1ee8e7dc23642667d3f9e578681	0	253	0	0	0	0	0	0	0	143	0	0	0	0	0	0	k__Bacteria;p__Proteobacteria;c__Alphaproteobacteria;o__Acetobacterales;f__Acetobacteraceae;g__Acetobacter
8c1633318280335fc7fa456c979f7629	249	0	0	0	0	0	0	0	0	0	0	0	0	282	0	0	k__Bacteria;p__Fusobacteriota;c__Fusobacteriia;o__Fusobacteriales_993521;f__Fusobacteriaceae_993521;g__Fusobacterium_C;s__Fusobacterium_C_periodonticum_D
c4c628e28cb17cb8be997b2eb88bdd4e	518	0	0	0	0	0	0	0	0	0	0	0	0	0	9	0	k__Bacteria;p__Bacteroidota;c__Bacteroidia;o__Bacteroidales;f__Muribaculaceae;g__CAG_485;s__CAG_485_sp002493045
b956ef847555042233147b473018997c	232	12	0	0	0	37	0	0	0	9	0	0	78	118	0	29	k__Bacteria;p__Firmicutes_D;c__Bacilli;o__Staphylococcales;f__Staphylococcaceae;g__Staphylococcus
ed316cd06eee55bd8d0da96435a0ad32	0	0	0	0	0	28	383	17	0	0	0	32	0	53	0	0	k__Bacteria
c6e90e0888b1da587f1088430b874c6d	0	210	0	0	0	0	0	0	0	0	0	0	197	0	0	0	k__Bacteria;p__Proteobacteria;c__Alphaproteobacteria;o__Acetobacterales;f__Acetobacteraceae;g__Acetobacter
a32a0f8301e59b168256481067182a06	352	0	0	0	0	0	0	0	0	0	0	0	29	0	125	7	k__Bacteria;p__Bacteroidota;c__Bacteroidia
a13989495646b26c87c721ee3cb0ecc8	397	0	0	0	0	0	0	0	0	0	0	0	59	0	31	0	k__Bacteria;p__Bacteroidota;c__Bacteroidia;o__Bacteroidales;f__Muribaculaceae;g__Paramuribaculum;s__Paramuribaculum_sp001689565
23a11dab1b4d4e6b61c4833862818e9f	0	0	0	0	0	3	0	0	0	491	0	0	0	0	0	0	k__Bacteria;p__Firmicutes_D;c__Bacilli;o__Lactobacillales;f__Lactobacillaceae;g__Lactobacillus;s__Lactobacillus_iners
0b3e9abe669f043408b55e05378c5a33	446	0	32	0	0	0	0	0	0	0	0	0	0	0	18	0	k__Bacteria;p__Bacteroidota;c__Bacteroidia;o__Bacteroidales;f__Bacteroidaceae;g__Alloprevotella;s__Alloprevotella_sp002933955
36103e9c3d5561aa07a1d4fb49743544	0	0	0	0	0	0	0	0	0	0	0	0	0	496	0	0	k__Bacteria;p__Proteobacteria;c__Gammaproteobacteria;o__Enterobacterales_A_737866;f__Pasteurellaceae
8b7354f226a30ea850ac499446f6e475	493	0	0	0	0	0	0	0	0	0	0	0	0	0	0	0	k__Bacteria;p__Proteobacteria;c__Gammaproteobacteria;o__Burkholderiales_597441;f__Neisseriaceae_563222;g__Neisseria_563205
04cc4394f12e56f593ea5ec8b50534fc	0	493	0	0	0	0	0	0	0	0	0	0	0	0	0	0	k__Bacteria;p__Proteobacteria;c__Gammaproteobacteria;o__Burkholderiales_592522;f__Burkholderiaceae_A_592522;g__Tepidimonas;s__Tepidimonas_fonticaldi
d9591ef48f416fc67127141400ce2518	490	0	0	0	0	0	0	0	0	0	0	0	0	0	0	0	k__Bacteria;p__Bacteroidota;c__Bacteroidia;o__Bacteroidales;f__Muribaculaceae
fa872ab86a2e1eb7c91355e1a50de8fb	483	0	0	0	0	0	0	0	0	0	0	0	0	0	0	0	k__Bacteria;p__Bacteroidota;c__Bacteroidia;o__Bacteroidales;f__Muribaculaceae;g__Duncaniella;s__Duncaniella_dubosii
147a9d28a277ca842f325359846edc24	478	0	0	0	0	0	0	0	0	0	0	0	0	0	0	0	k__Bacteria;p__Firmicutes_A;c__Clostridia_258483;o__Lachnospirales;f__Lachnospiraceae
3a8eabc5c4d6a6edfc3ccc5dda9ac7d2	72	55	0	0	0	0	0	0	0	0	0	9	0	335	0	0	k__Bacteria;p__Actinobacteriota;c__Actinomycetia;o__Actinomycetales;f__Micrococcaceae;g__Kocuria;s__Kocuria_rosea
52be67162e701638bfc71e23ab6f444d	0	468	0	0	0	0	0	0	0	0	0	0	0	0	0	0	k__Bacteria;p__Firmicutes_D;c__Bacilli;o__Bacillales_B_306089;f__Anoxybacillaceae;g__Geobacillus;s__Geobacillus_stearothermophilus
a152d98167b322a2fa3f65ebc5bd310c	465	0	0	0	0	0	0	0	0	0	0	0	0	0	0	0	k__Bacteria;p__Firmicutes_A;c__Clostridia_258483;o__TANB77;f__CAG_508;g__UMGS1994;s__UMGS1994_sp900553945
f96c9c7057865bb18f88805d52c23755	136	0	0	10	32	66	62	32	0	0	5	0	0	0	0	0	k__Bacteria;p__Firmicutes_D;c__Bacilli;o__Lactobacillales;f__Lactobacillaceae;g__Levilactobacillus;s__Levilactobacillus_brevis
14960f36fe3588b1e3ea67ac1dbe58c5	451	0	0	0	0	0	0	0	0	0	0	0	0	0	0	0	k__Bacteria;p__Firmicutes_D;c__Bacilli;o__Erysipelotrichales;f__Erysipelotrichaceae;g__Dubosiella;s__Dubosiella_sp000403415
0459415bcaa4830f29b4db629c723366	436	0	0	0	0	0	0	0	0	0	0	0	0	0	0	0	k__Bacteria;p__Bacteroidota;c__Bacteroidia;o__Bacteroidales;f__Tannerellaceae;g__Parabacteroides_B_862066;s__Parabacteroides_B_862066_distasonis
48585da669d6e0bb9cb527d07731a3c5	425	0	0	0	0	0	0	0	0	0	0	0	0	0	0	0	k__Bacteria;p__Bacteroidota;c__Bacteroidia;o__Bacteroidales;f__Muribaculaceae
8446449af77fcf52d9b931c55adbc522	362	0	0	0	0	0	0	0	0	0	0	0	0	0	23	0	k__Bacteria;p__Firmicutes_D;c__Bacilli;o__Erysipelotrichales;f__Erysipelotrichaceae;g__Dubosiella;s__Dubosiella_sp000403415
5df57949d2316e0d3b512e4e46881efb	0	0	0	0	0	0	0	0	0	0	0	0	0	213	0	0	k__Bacteria;p__Proteobacteria;c__Alphaproteobacteria;o__Acetobacterales;f__Acetobacteraceae;g__Acetobacter
f41cdf44e9304f500ebd4a35b2d7fc1e	275	0	0	0	0	0	0	0	0	0	0	0	0	0	28	62	k__Bacteria;p__Verrucomicrobiota;c__Verrucomicrobiae;o__Verrucomicrobiales;f__Akkermansiaceae;g__Akkermansia;s__Akkermansia_muciniphila_D_776786
c4ff137ebc508961d2ab1b45db1ddee6	370	0	0	0	0	0	0	0	0	0	0	0	0	0	0	0	k__Bacteria;p__Bacteroidota;c__Bacteroidia;o__Bacteroidales;f__Bacteroidaceae;g__Bacteroides_H;s__Bacteroides_H_rodentium
78750fe2bb3bffad3f7d09f1cc0220ca	0	155	0	0	0	0	0	0	0	0	0	0	0	0	0	0	k__Bacteria;p__Proteobacteria;c__Alphaproteobacteria;o__Acetobacterales;f__Acetobacteraceae;g__Acetobacter
b0ed3ed0b2a455e4fff827e4a369bbf3	144	0	0	0	0	0	0	0	0	0	0	0	70	0	153	0	k__Bacteria;p__Proteobacteria;c__Gammaproteobacteria;o__Burkholderiales_592522;f__Burkholderiaceae_A_592522;g__Acidovorax_A;s__Acidovorax_A_wautersii
fbd326563b5cbb896330d9706bbaa262	9	5	46	4	41	38	0	5	0	27	6	11	0	69	6	0	k__Bacteria
580e6e32fb1fe41033e84cfa6535a5e0	328	2	0	0	2	0	0	0	0	0	0	0	0	0	22	0	k__Bacteria;p__Firmicutes_D;c__Bacilli;o__Lactobacillales;f__Lactobacillaceae;g__Ligilactobacillus
53982921aa877718c0c1b375b65c6e4c	307	0	0	0	0	0	0	0	0	0	0	0	0	0	44	0	k__Bacteria;p__Desulfobacterota_I;c__Desulfovibrionia;o__Desulfovibrionales;f__Desulfovibrionaceae;g__Desulfovibrio_R_446353;s__Desulfovibrio_R_446353_sp011039135
b6ecf8e09064a31e370b72c7fca3e51d	0	0	0	0	0	0	26	224	0	0	0	0	0	0	16	0	k__Bacteria;p__Proteobacteria;c__Alphaproteobacteria;o__Rickettsiales;f__Anaplasmataceae;g__Wolbachia
cb38d899c737ba04e4dcce7e4472fccb	302	0	0	0	0	0	0	0	0	0	0	0	0	0	37	0	k__Bacteria;p__Bacteroidota;c__Bacteroidia;o__Bacteroidales;f__Muribaculaceae
cae9ecd3103ccda192962baaff24c832	330	0	0	0	0	0	0	0	0	0	0	0	0	0	0	5	k__Bacteria;p__Deferribacterota;c__Deferribacteres;o__Deferribacterales;f__Mucispirillaceae;g__Mucispirillum;s__Mucispirillum_schaedleri
571b79b95c2051580c1f1746bc17b20b	330	0	0	0	0	0	0	0	0	0	0	0	0	0	0	0	k__Bacteria;p__Bacteroidota;c__Bacteroidia
f2cf6efcc0d74532c847d5fb9af80cfd	19	0	0	0	8	0	147	0	0	0	0	0	5	131	0	0	k__Bacteria
791065413f8ad58383b7cd3f9bde486a	0	0	0	0	0	0	0	17	0	0	0	0	18	0	268	0	k__Bacteria;p__Proteobacteria;c__Alphaproteobacteria
4a5e5379a2c328ced6cfccfe14a1ece5	0	0	0	0	0	0	0	64	0	0	0	0	0	0	0	0	k__Bacteria
0467cf90dccfe16f19d599d2825e8630	0	0	0	0	0	0	0	0	0	0	0	0	0	322	0	0	k__Bacteria;p__Proteobacteria;c__Alphaproteobacteria;o__Sphingomonadales;f__Sphingomonadaceae;g__Sphingomonas_L_486704
ce817080bfe8ec32053a72b59b502a3a	253	0	0	0	0	0	0	0	0	0	0	0	0	0	0	67	k__Bacteria;p__Proteobacteria;c__Gammaproteobacteria;o__Burkholderiales_595427;f__Burkholderiaceae_A_595427;g__Parasutterella;s__Parasutterella_sp009767915
163227882037c7c5c8041782fd3f71f4	6	112	24	5	0	5	12	5	0	0	9	15	8	10	4	0	k__Bacteria
6d843b1b0e395708e4234b08eaa28654	0	0	0	0	0	315	0	0	0	0	0	0	0	0	0	0	k__Bacteria;p__Actinobacteriota;c__Actinomycetia;o__Mycobacteriales;f__Mycobacteriaceae;g__Corynebacterium;s__Corynebacterium_riegelii
62d763c532ad9678174435369e19b3f7	244	0	0	0	0	0	0	0	0	0	0	0	29	0	32	0	k__Bacteria;p__Bacteroidota;c__Bacteroidia;o__Bacteroidales;f__4484_276;g__RZYY01;s__RZYY01_sp009930115
dc7c3380e119f7d18de90761be37b3c5	313	0	0	0	0	0	0	0	0	0	0	0	0	0	0	0	k__Bacteria;p__Firmicutes_A;c__Clostridia_258483;o__TANB77;f__CAG_508;g__UMGS1994;s__UMGS1994_sp900553945
52fcb0f283da6a40e0f99ee492d14ec5	257	0	0	0	0	0	0	0	0	0	0	0	0	0	53	0	k__Bacteria;p__Bacteroidota;c__Bacteroidia;o__Bacteroidales;f__UBA932;g__Cryptobacteroides
191ec9b786198422ffe3adf78de0ef1c	219	0	0	0	0	0	0	0	0	0	0	0	25	0	45	0	k__Bacteria;p__Firmicutes_G;c__Limnochordia;o__DTU010;f__DTU010;g__DTU010;s__DTU010_sp002391385
7bb33b9b0867e044d037ad83efd0998e	162	11	65	4	0	0	0	0	0	0	0	0	0	0	0	0	k__Bacteria;p__Proteobacteria;c__Gammaproteobacteria;o__Xanthomonadales_616009;f__Xanthomonadaceae_616009;g__Stenotrophomonas_A_615274
ee6c333a42791a74f92f81da731ba564	0	252	0	11	0	0	0	9	0	0	0	0	0	0	0	0	k__Bacteria;p__Bacteroidota;c__Bacteroidia;o__Sphingobacteriales;f__Sphingobacteriaceae;g__Sphingobacterium
feb946a81ec4943f618ddeaca4efd86f	0	56	22	0	8	0	9	8	0	0	0	8	0	147	0	0	k__Bacteria
c7fadb86d7603559306aa1cfb5174d78	290	0	7	0	0	0	0	0	0	0	0	0	0	0	0	0	k__Bacteria;p__Firmicutes_A;c__Clostridia_258483;o__Lachnospirales;f__Lachnospiraceae;g__COE1
252b77dfa53459b79b43fe835d37c2b3	0	0	0	0	0	0	0	0	0	0	0	0	0	296	0	0	k__Bacteria;p__Actinobacteriota;c__Actinomycetia;o__Mycobacteriales;f__Mycobacteriaceae;g__Corynebacterium;s__Corynebacterium_matruchotii
7d3c6a56be289edf18d0101a3181147a	290	0	0	0	0	0	0	0	0	0	0	0	0	0	5	0	k__Bacteria;p__Firmicutes_D;c__Bacilli;o__Acholeplasmatales;f__;g__;s__
b438e0c8b38adf3f439ed73a549dc552	284	0	0	0	0	0	0	0	0	0	0	0	0	0	8	0	k__Bacteria;p__Bacteroidota;c__Bacteroidia;o__Bacteroidales;f__Muribaculaceae
ba6a0c110b5d265e054227535cbb4fb8	0	292	0	0	0	0	0	0	0	0	0	0	0	0	0	0	k__Bacteria;p__Actinobacteriota;c__Actinomycetia;o__Actinomycetales;f__Bifidobacteriaceae;g__Bifidobacterium_388775;s__Bifidobacterium_thermophilum
4d68dc8bd9a73973b147ad5078413b75	257	18	0	0	0	0	0	0	0	0	0	0	0	0	0	2	k__Bacteria;p__Proteobacteria;c__Alphaproteobacteria
6b62ac1056cc9a5d196e19e75752fec0	285	0	0	0	0	0	0	0	0	0	0	0	0	0	0	0	k__Bacteria;p__Firmicutes_A;c__Clostridia_258483;o__Lachnospirales;f__Lachnospiraceae;g__Ventrimonas;s__Ventrimonas_sp003611875
97feaf52d788f158cc2604661f675c3c	251	0	0	0	0	0	0	0	0	0	0	0	0	0	34	0	k__Bacteria;p__Bacteroidota;c__Bacteroidia;o__Bacteroidales;f__Bacteroidaceae;g__Bacteroides_H;s__Bacteroides_H_acidifaciens
f7cb1974bca612b7d810be13c4650b4a	0	0	0	0	0	0	0	0	0	0	0	0	0	148	135	0	k__Bacteria;p__Firmicutes_D;c__Bacilli;o__Lactobacillales;f__Lactobacillaceae;g__Ligilactobacillus;s__Ligilactobacillus_acidipiscis
b5373be42a6952db7e52fc571cf83bb9	282	0	0	0	0	0	0	0	0	0	0	0	0	0	0	0	k__Bacteria;p__Bacteroidota;c__Bacteroidia;o__Bacteroidales;f__Muribaculaceae;g__Muribaculum;s__Muribaculum_gordoncarteri
456193de35be4b5d4bf6759514e0174e	233	0	0	0	0	0	0	0	0	0	0	0	0	0	46	0	k__Bacteria;p__Bacteroidota;c__Bacteroidia;o__Bacteroidales;f__Muribaculaceae;g__Duncaniella
e85d624fc7387f3edadbac8a8a74172a	112	83	0	0	10	11	0	0	0	0	0	0	0	0	0	46	k__Bacteria;p__Proteobacteria;c__Alphaproteobacteria;o__Caulobacterales;f__Caulobacteraceae;g__Brevundimonas;s__Brevundimonas_nasdae_A_487984
754c68ffa42c706d0189c826bbf327b3	277	0	0	0	0	0	0	0	0	0	0	0	0	0	0	0	k__Bacteria;p__Bacteroidota;c__Bacteroidia;o__Bacteroidales;f__Bacteroidaceae;g__Prevotella
de7b16e02e485e58c887c099c167aece	272	0	0	0	0	0	0	0	0	0	0	0	0	0	0	0	k__Bacteria;p__Bacteroidota;c__Bacteroidia;o__Bacteroidales;f__Muribaculaceae;g__UBA7173;s__UBA7173_sp004102805
2f00ad15fb0baecde09f50b3b5ea6966	248	0	0	0	0	0	0	0	0	0	0	0	0	0	20	0	k__Bacteria;p__Synergistota;c__Synergistia;o__Synergistales;f__Acetomicrobiaceae;g__Acetomicrobium;s__Acetomicrobium_flavidum
d396de433dfd2c8d286a7810b289d82c	265	0	0	0	0	0	0	0	0	0	0	0	0	0	0	0	k__Bacteria;p__Firmicutes_A;c__Clostridia_258483;o__Lachnospirales;f__Lachnospiraceae
8f7578cbee96786411867de8ecc44603	0	0	0	0	0	0	0	0	0	0	0	6	0	0	0	0	k__Bacteria;p__Proteobacteria;c__Gammaproteobacteria;o__Xanthomonadales_616009;f__Xanthomonadaceae_616009;g__Stenotrophomonas_A_615274;s__Stenotrophomonas_A_615274_rhizophila
960fdeb2226f75a4dc7c0d5de008ef3e	263	0	0	0	0	0	0	0	0	0	0	0	0	0	0	0	k__Bacteria;p__Firmicutes_A;c__Clostridia_258483;o__TANB77;f__CAG_508;g__UMGS1994;s__UMGS1994_sp900553945
f8c44499b5945978ef86782cabbf109f	262	0	0	0	0	0	0	0	0	0	0	0	0	0	0	0	k__Bacteria;p__Firmicutes_A;c__Clostridia_258483;o__Lachnospirales;f__Lachnospiraceae;g__UBA3282;s__UBA3282_sp003611805
843b3ab056068fc9455b4e086065e3cc	0	0	0	0	0	0	0	0	0	0	0	0	0	0	262	0	k__Bacteria;p__Proteobacteria;c__Gammaproteobacteria;o__Enterobacterales_A_737866;f__Enterobacteriaceae_A;g__Plesiomonas;s__Plesiomonas_shigelloides
d86e2706035aaf14d5010a8d1b78e348	250	0	0	0	0	0	0	0	0	0	0	0	6	0	0	0	k__Bacteria;p__Proteobacteria;c__Gammaproteobacteria;o__Pseudomonadales_650611;f__Pseudomonadaceae
d66585452a149b20b960c7804deb617e	0	0	0	0	0	0	0	0	0	0	0	0	0	253	0	0	k__Bacteria;p__Proteobacteria;c__Alphaproteobacteria;o__Sphingomonadales;f__Sphingomonadaceae
c62ccb18e57dad637ed1c22aaabdd308	185	5	0	0	0	0	0	0	0	0	4	0	0	0	16	25	k__Bacteria;p__Proteobacteria;c__Alphaproteobacteria;o__Rhizobiales_A_501396;f__Rhizobiaceae_A_499470;g__Pseudochrobactrum;s__Pseudochrobactrum_asaccharolyticum
4ee5a7613c9a9301039ac712d531ae48	0	0	7	0	0	0	0	0	0	0	0	0	0	201	0	0	k__Bacteria;p__Proteobacteria;c__Gammaproteobacteria;o__Burkholderiales_592522;f__Burkholderiaceae_A_592522;g__Pelomonas
1fc2a8de1b3e56517cc1351ea3b1f6d6	238	0	0	0	0	0	0	0	0	0	0	0	0	0	10	0	k__Bacteria;p__Firmicutes_D;c__Bacilli;o__Erysipelotrichales;f__Erysipelotrichaceae;g__Faecalibaculum;s__Faecalibaculum_rodentium
0d551e9f4ec3c6db2bc62b336fb3644f	247	0	0	0	0	0	0	0	0	0	0	0	0	0	0	0	k__Bacteria;p__Firmicutes_D;c__Bacilli;o__DSM_16016;f__Caldibacillaceae;g__Caldibacillus_295372;s__Caldibacillus_thermolactis
19c964a6a67f32b038a3a0fd48e587a1	199	0	0	0	0	0	0	0	0	0	0	0	0	0	14	0	k__Bacteria;p__Firmicutes_D;c__Bacilli;o__Erysipelotrichales;f__Erysipelotrichaceae;g__Dubosiella;s__Dubosiella_sp000403415
92f8dacd095d6566ace4cb0757f566be	244	0	0	0	0	0	0	0	0	0	0	0	0	0	0	0	k__Bacteria;p__Bacteroidota;c__Bacteroidia;o__Bacteroidales;f__Muribaculaceae;g__CAG_485;s__CAG_485_sp002493045
23bb7d105460c0e63c0e5619d65d65d5	181	0	0	0	0	0	0	0	0	0	0	0	0	0	55	7	k__Bacteria;p__Thermotogota;c__Thermotogae;o__Petrotogales;f__Petrotogaceae;g__Defluviitoga;s__Defluviitoga_tunisiensis
e257c62dd011b8c18834c987e5f016c3	0	241	0	0	0	0	0	0	0	0	0	0	0	0	0	0	k__Bacteria;p__Proteobacteria;c__Gammaproteobacteria;o__Burkholderiales_597441;f__Neisseriaceae_563222;g__Neisseria_563205
d4f26ebfcb46aba292e3be36449af0a5	239	0	0	0	0	0	0	0	0	0	0	0	0	0	0	0	k__Bacteria;p__Bacteroidota;c__Bacteroidia;o__Bacteroidales;f__Rikenellaceae;g__Alistipes_A_871400;s__Alistipes_A_871400_sp002362235
db70878aa9e598a1184102a8ec9c13b1	239	0	0	0	0	0	0	0	0	0	0	0	0	0	0	0	k__Bacteria;p__Actinobacteriota;c__Coriobacteriia;o__Coriobacteriales;f__Eggerthellaceae;g__CAG_1427;s__CAG_1427_sp000435675
bc4d419a6ca6d80e6d3e9335f713ccbc	239	0	0	0	0	0	0	0	0	0	0	0	0	0	0	0	k__Bacteria;p__Actinobacteriota;c__Thermoleophilia;o__Solirubrobacterales;f__70_9;g__VAYN01;s__VAYN01_sp005885405
9550c62826cb153c5cf3622508752111	0	239	0	0	0	0	0	0	0	0	0	0	0	0	0	0	k__Bacteria;p__Bacteroidota;c__Bacteroidia;o__Bacteroidales;f__Bacteroidaceae;g__Bacteroides_H;s__Bacteroides_H_ovatus
987aad783f02a26b4b733e3a9d281f39	0	0	0	0	0	0	0	45	0	0	0	0	0	0	0	0	k__Bacteria;p__Proteobacteria;c__Alphaproteobacteria;o__Rickettsiales;f__Anaplasmataceae;g__Wolbachia;s__Wolbachia_pipientis_A_550493
6b5d43bb6daeaceec4e0473ae1c19afb	0	0	0	0	0	0	0	0	0	0	0	0	0	239	0	0	k__Bacteria;p__Actinobacteriota;c__Actinomycetia;o__Actinomycetales;f__Microbacteriaceae;g__Frondihabitans_380959;s__Frondihabitans_sp001423105
356708352e3a6cb212cf5070855cf52d	238	0	0	0	0	0	0	0	0	0	0	0	0	0	0	0	k__Bacteria;p__Firmicutes_A;c__Clostridia_258483;o__Lachnospirales;f__Lachnospiraceae;g__Kineothrix;s__Kineothrix_sp000403275
a27acfb10308aa48fb0cd92af432d226	0	0	20	0	0	0	12	0	0	0	0	0	0	0	0	55	k__Bacteria;p__Proteobacteria;c__Alphaproteobacteria;o__Caulobacterales;f__Caulobacteraceae;g__Brevundimonas;s__Brevundimonas_diminuta
f21a95c12366517f1325ac0ade97dd54	237	0	0	0	0	0	0	0	0	0	0	0	0	0	0	0	k__Bacteria;p__Bacteroidota;c__Bacteroidia;o__Bacteroidales;f__Muribaculaceae;g__UBA7173;s__UBA7173_sp900540205
e99643275d7ef8602f647881f06c83b8	99	0	0	0	0	0	0	0	0	0	0	0	50	0	88	0	k__Bacteria;p__Proteobacteria;c__Gammaproteobacteria;o__Pseudomonadales_660879;f__Moraxellaceae;g__Acinetobacter;s__Acinetobacter_baumannii
de40a51834e4871a23a04e90b3823d21	234	0	0	0	0	0	0	0	0	0	0	0	0	0	0	0	k__Bacteria;p__Firmicutes_A;c__Clostridia_258483;o__Lachnospirales;f__Lachnospiraceae;g__Ventrimonas
1ab5be7c617fd536f38d4455f44183b8	0	42	23	0	0	13	11	29	0	20	0	0	0	0	0	12	k__Bacteria;p__Actinobacteriota;c__Actinomycetia;o__Mycobacteriales;f__Mycobacteriaceae;g__Corynebacterium;s__Corynebacterium_nuruki
fee93b7afa46149dc41ee291c86ffa2d	233	0	0	0	0	0	0	0	0	0	0	0	0	0	0	0	k__Archaea;p__Methanobacteriota_A_1229;c__Methanobacteria;o__Methanobacteriales;f__Methanobacteriaceae;g__Methanobrevibacter_A
d5350b7e553467c43c9ae74c5ce3c30b	133	0	0	0	0	0	0	0	0	0	0	0	64	0	31	0	k__Bacteria;p__Bacteroidota;c__Bacteroidia;o__Bacteroidales;f__Bacteroidaceae;g__Bacteroides_H;s__Bacteroides_H_acidifaciens
88274fdbaa1248e9f7ff2e107778f400	0	0	0	0	0	0	0	0	0	0	0	0	0	227	0	0	k__Bacteria;p__Firmicutes_D;c__Bacilli;o__Lactobacillales;f__Streptococcaceae;g__Streptococcus
af6dcfd85196d0aa2345df9694319313	0	0	0	0	0	14	0	0	0	0	0	0	0	209	2	0	k__Bacteria;p__Proteobacteria;c__Alphaproteobacteria;o__Acetobacterales;f__Acetobacteraceae;g__Crenalkalicoccus;s__Crenalkalicoccus_roseus
bd9733880ccd93c35d3877946b20065f	223	0	0	0	0	0	0	0	0	0	0	0	0	0	0	0	k__Bacteria;p__Firmicutes_A;c__Clostridia_258483;o__Oscillospirales;f__Oscillospiraceae_88309;g__;s__
0d1b294d0bcbfd54bc3203fceca2edba	223	0	0	0	0	0	0	0	0	0	0	0	0	0	0	0	k__Bacteria;p__Firmicutes_A;c__Clostridia_258483;o__Oscillospirales;f__Acutalibacteraceae;g__UMGS1071;s__UMGS1071_sp900548305
2c0d5e5bd3f965619e65946c1c6244fe	0	88	0	0	9	0	6	0	0	11	0	0	67	0	0	28	k__Bacteria;p__Proteobacteria;c__Gammaproteobacteria;o__Enterobacterales_A_737866;f__Aeromonadaceae;g__Aeromonas
7c4482a5bec907d3a02580dbe3952b5e	0	221	0	0	0	0	0	0	0	0	0	0	0	0	0	0	k__Bacteria;p__Firmicutes_A;c__Clostridia_258483;o__Lachnospirales;f__Lachnospiraceae
9fdfc7ee7395811984877bf7f694afcb	0	0	0	0	0	0	0	0	0	0	0	0	218	0	0	0	k__Bacteria;p__Proteobacteria;c__Alphaproteobacteria;o__Acetobacterales;f__Acetobacteraceae;g__Acetobacter
4499e080c584c0bbaf5f3b2041ff4b90	0	0	0	0	0	0	0	0	0	0	0	0	0	0	213	0	k__Bacteria;p__Proteobacteria;c__Gammaproteobacteria;o__Enterobacterales_A_737866;f__Alteromonadaceae_665222;g__Cognaticolwellia
90c87f943e99793d7e3b68b79ceb638e	187	0	0	0	0	0	0	0	0	0	0	0	0	0	25	0	k__Bacteria;p__Bacteroidota;c__Bacteroidia;o__Bacteroidales;f__Muribaculaceae
797a3191d1288f5e6ca8da3103eaf7ac	0	0	26	0	15	8	18	72	0	0	0	0	0	0	0	0	k__Bacteria;p__Proteobacteria;c__Gammaproteobacteria;o__Pseudomonadales_660879;f__Moraxellaceae;g__Acinetobacter;s__Acinetobacter_radioresistens
c51bb51266bade6e28c7bff124d8f554	0	209	0	0	0	0	0	0	0	0	0	0	0	0	0	0	k__Bacteria;p__Proteobacteria;c__Alphaproteobacteria;o__Acetobacterales;f__Acetobacteraceae;g__Acetobacter
4f576b5eb822fe39c15c1bd371090874	0	139	0	0	0	0	0	0	0	0	0	0	70	0	0	0	k__Bacteria;p__Proteobacteria;c__Alphaproteobacteria;o__Acetobacterales;f__Acetobacteraceae;g__Acetobacter
d9ebeb4b24b6e8da60a60f3387a0920d	0	20	33	5	51	3	4	33	0	0	0	0	0	0	0	0	k__Bacteria;p__Proteobacteria;c__Alphaproteobacteria;o__Rhizobiales_A_501396;f__Rhizobiaceae_A_499470;g__Falsochrobactrum;s__Falsochrobactrum_shanghaiense
7b1a12c81e648852ab306f4f042edbd6	0	0	48	0	0	0	0	15	0	8	6	0	41	62	0	15	k__Bacteria;p__Proteobacteria;c__Gammaproteobacteria;o__Pseudomonadales_660879;f__Moraxellaceae
70ba2d87613bc65fbb952acb41c57e35	9	0	45	0	8	3	28	9	7	0	6	4	0	0	0	40	k__Bacteria;p__Proteobacteria;c__Alphaproteobacteria;o__Rhizobiales_A_504705;f__Beijerinckiaceae;g__Methylobacterium
fd57339f262cc632694a9d0229523e78	206	0	0	0	0	0	0	0	0	0	0	0	0	0	0	0	k__Bacteria;p__Firmicutes_D;c__Bacilli;o__Erysipelotrichales;f__Erysipelotrichaceae;g__Dubosiella;s__Dubosiella_sp000403415
242543b203280488059faea950c1ca34	0	205	0	0	0	0	0	0	0	0	0	0	0	0	0	0	k__Bacteria;p__Proteobacteria;c__Gammaproteobacteria;o__Burkholderiales_592522;f__Burkholderiaceae_A_592522
006e33ec3f0b5eb14432f8c68cc86bbf	194	0	0	0	0	0	0	0	10	0	0	0	0	0	0	0	k__Bacteria;p__Actinobacteriota;c__Actinomycetia;o__Actinomycetales;f__Micrococcaceae
de14a469008e7be69c31b356fe843ff4	0	0	57	0	0	0	5	0	0	2	0	28	19	12	41	0	k__Bacteria
1bc8ebd85082f1335734fa59c9a9a6ad	0	0	0	0	0	0	0	0	0	0	0	0	0	203	0	0	k__Bacteria;p__Desulfobacterota_I;c__Desulfovibrionia;o__Desulfovibrionales;f__Desulfovibrionaceae;g__Mailhella;s__Mailhella_massiliensis
156e9f109ba0a174ecf9983ceb4f41cd	201	0	0	0	0	0	0	0	0	0	0	0	0	0	0	0	k__Bacteria;p__Bacteroidota;c__Bacteroidia;o__Bacteroidales;f__Bacteroidaceae;g__Prevotella;s__Prevotella_copri
ac52d21c75d0f1e6f0ffea12080b8117	0	187	0	0	0	0	0	14	0	0	0	0	0	0	0	0	k__Bacteria;p__Firmicutes_D;c__Bacilli;o__Bacillales_A;f__Planococcaceae;g__Solibacillus
242b60cf86c162826d893fb6181f3ca4	0	0	0	0	0	0	0	0	0	29	0	0	87	0	0	28	k__Bacteria;p__Proteobacteria;c__Gammaproteobacteria;o__Burkholderiales_592524;f__Burkholderiaceae_A_580492;g__Cupriavidus;s__Cupriavidus_gilardii_575559
def83a9f5dbf7a00700e6bc14516e60d	196	0	0	0	0	0	0	0	0	0	0	0	0	0	0	0	k__Bacteria;p__Bacteroidota;c__Bacteroidia;o__Bacteroidales;f__Bacteroidaceae;g__Alloprevotella;s__Alloprevotella_sp900095835
f0014b260127b9b1ed39212471eeca00	163	0	0	0	0	0	0	0	0	0	0	0	0	0	19	0	k__Bacteria;p__Firmicutes_G;c__Limnochordia;o__DTU010;f__DTU012;g__DTU012;s__DTU012_sp900019385
69571d746ae29c57d2e06b28dec4d7f9	0	195	0	0	0	0	0	0	0	0	0	0	0	0	0	0	k__Bacteria;p__Firmicutes_D;c__Bacilli;o__Thermicanales;f__Thermicanaceae;g__Thermicanus;s__Thermicanus_aegyptius
f3ec6d4ad0fe659a93952507aa3f44a7	194	0	0	0	0	0	0	0	0	0	0	0	0	0	0	0	k__Bacteria;p__Proteobacteria;c__Gammaproteobacteria;o__Pseudomonadales_650611;f__Pseudomonadaceae;g__Pseudomonas_E_647464
e18fdda538d617b848d7d1f514df68df	194	0	0	0	0	0	0	0	0	0	0	0	0	0	0	0	k__Bacteria;p__Bacteroidota;c__Bacteroidia;o__Bacteroidales;f__Muribaculaceae
610d40124d15da365e0b09fe433a031c	178	0	0	0	0	0	0	0	0	0	0	0	0	0	16	0	k__Bacteria;p__Bacteroidota;c__Bacteroidia;o__Bacteroidales;f__Bacteroidaceae;g__Prevotella;s__Prevotella_sp902776665
04a81a562add2e0e0f79d8dc539ffb96	116	0	0	0	0	0	0	0	0	0	0	0	0	0	19	56	k__Bacteria;p__Firmicutes_A;c__Clostridia_258483;o__Saccharofermentanales
4f6d326a7fa9a54435ce94c6979adc19	0	0	0	0	0	0	0	0	0	0	0	0	0	149	30	12	k__Bacteria;p__Proteobacteria;c__Gammaproteobacteria;o__Enterobacterales_A_737866;f__Enterobacteriaceae_A;g__Escherichia_710834
35ad9c620aa2b1d4f66550626a0d56fc	24	166	0	0	0	0	0	0	0	0	0	0	0	0	0	0	k__Bacteria;p__Firmicutes_A;c__Clostridia_258483;o__Oscillospirales;f__Ruminococcaceae;g__Faecalibacterium;s__Faecalibacterium_prausnitzii_C_71358
4b4fa0d9f769170857140d22f64fb836	189	0	0	0	0	0	0	0	0	0	0	0	0	0	0	0	k__Bacteria
539dc871f8fbd0eb862b9baf595f5123	188	0	0	0	0	0	0	0	0	0	0	0	0	0	0	0	k__Bacteria;p__Firmicutes_A;c__Clostridia_258483;o__Lachnospirales;f__Lachnospiraceae;g__Velocimicrobium;s__Velocimicrobium_porci
6aa9cbd08d1925c046a828c048eefb97	187	0	0	0	0	0	0	0	0	0	0	0	0	0	0	0	k__Bacteria;p__Firmicutes_A;c__Clostridia_258483;o__Lachnospirales;f__Lachnospiraceae;g__Acetatifactor;s__Acetatifactor_sp011959105
3b29fa1254e19482ab1278e55fc8da95	187	0	0	0	0	0	0	0	0	0	0	0	0	0	0	0	k__Bacteria;p__Bacteroidota;c__Bacteroidia;o__Bacteroidales;f__Dysgonomonadaceae
a538973f27cfbc114ccfcb374e048d41	187	0	0	0	0	0	0	0	0	0	0	0	0	0	0	0	k__Bacteria;p__Bacteroidota;c__Bacteroidia;o__Bacteroidales;f__Muribaculaceae;g__Duncaniella;s__Duncaniella_muris
849a879a2e35dc6ade9677b9fa2d852e	133	0	0	0	0	0	8	0	0	0	3	0	0	0	0	11	k__Bacteria;p__Proteobacteria;c__Gammaproteobacteria;o__Pseudomonadales_650611;f__Pseudomonadaceae;g__Pseudomonas_E_647464;s__Pseudomonas_E_647464_veronii
c4922a2b53c0dfe22703d6ef908a61fc	179	0	0	0	0	0	0	0	0	0	0	0	0	0	0	4	k__Bacteria;p__Actinobacteriota;c__Coriobacteriia;o__Coriobacteriales;f__Atopobiaceae;g__NM07_P_09;s__NM07_P_09_sp004793665
1788792cb05dbba96b6553c9a2b4dc58	182	0	0	0	0	0	0	0	0	0	0	0	0	0	0	0	k__Bacteria;p__Bacteroidota;c__Bacteroidia;o__Bacteroidales;f__Marinifilaceae;g__Odoribacter_865974;s__Odoribacter_laneus
98c42c1a0dfd335d9c40efc80ec7fb4f	160	0	0	0	0	0	0	0	0	0	0	0	22	0	0	0	k__Bacteria;p__Firmicutes_B_370541;c__Moorellia_368541;o__Thermacetogeniales;f__Thermacetogeniaceae;g__Syntrophaceticus;s__Syntrophaceticus_schinkii
cde8097c37aaef84415527d640e96b0e	171	0	0	0	0	0	0	0	0	0	0	0	0	0	0	0	k__Bacteria;p__Firmicutes_D;c__Bacilli;o__Lactobacillales;f__Streptococcaceae;g__Streptococcus;s__Streptococcus_infantarius
620d2d064368645c9a9efc82a6120af8	0	0	0	0	0	0	0	0	0	0	0	0	0	0	180	0	k__Bacteria;p__Proteobacteria;c__Gammaproteobacteria;o__Enterobacterales_A_737866;f__Pasteurellaceae;g__Actinobacillus_C_733309;s__Actinobacillus_lignieresii
301468228ef74fe4d24837abd9d9cce1	179	0	0	0	0	0	0	0	0	0	0	0	0	0	0	0	k__Bacteria;p__Actinobacteriota;c__Coriobacteriia;o__Coriobacteriales;f__Eggerthellaceae;g__UBA9715;s__UBA9715_sp902788545
ec4a66e80a5a7822ef2b1056979820cc	0	166	13	0	0	0	0	0	0	0	0	0	0	0	0	0	k__Bacteria;p__Firmicutes_D;c__Bacilli;o__Staphylococcales;f__Staphylococcaceae;g__Staphylococcus;s__Staphylococcus_warneri
95f9d03952e0066344583b003fe51ca3	0	0	0	0	0	0	0	0	0	0	0	0	0	178	0	0	k__Bacteria;p__Bacteroidota;c__Bacteroidia;o__Bacteroidales;f__Muribaculaceae;g__Muribaculum;s__Muribaculum_intestinale
5e3182c86625e760fc34184c38fd2e2f	3	84	0	0	12	24	0	19	0	15	0	3	0	0	0	0	k__Bacteria
6f0a06503c0b2d698d0df1ffe8fdf612	0	0	0	0	0	0	0	0	0	0	0	0	0	177	0	0	k__Bacteria;p__Firmicutes_A;c__Clostridia_258483;o__Lachnospirales;f__Lachnospiraceae
c977e40b5a13cbc117ca884ffff2a8bf	176	0	0	0	0	0	0	0	0	0	0	0	0	0	0	0	k__Bacteria;p__Firmicutes_A;c__Clostridia_258483;o__Lachnospirales;f__Lachnospiraceae;g__Schaedlerella;s__Schaedlerella_arabinosiphila
eb69af8bcad964e41aecd20a3c46fc02	176	0	0	0	0	0	0	0	0	0	0	0	0	0	0	0	k__Bacteria;p__Desulfobacterota_I;c__Desulfovibrionia;o__Desulfovibrionales;f__Desulfovibrionaceae;g__Desulfovibrio_R_446353;s__Desulfovibrio_R_446353_sp011039135
f19dcc6ce57f40340c610cd6432fd6d1	176	0	0	0	0	0	0	0	0	0	0	0	0	0	0	0	k__Bacteria;p__Bacteroidota;c__Bacteroidia;o__Bacteroidales;f__Muribaculaceae;g__UBA7173;s__UBA7173_sp900540205
6eb2fc8d81392e62c4c7cb933e3e069a	174	0	0	0	0	0	0	0	0	0	0	0	0	0	0	0	k__Bacteria;p__Firmicutes_D;c__Bacilli;o__Staphylococcales;f__Staphylococcaceae;g__Staphylococcus;s__Staphylococcus_equorum
0023a18da4324ff66c150e52c5e1e1db	0	173	0	0	0	0	0	0	0	0	0	0	0	0	0	0	k__Bacteria;p__Proteobacteria;c__Gammaproteobacteria;o__Enterobacterales_A_737866;f__Enterobacteriaceae_A
c70da7623334e4a66933c678ba8d1ba8	0	173	0	0	0	0	0	0	0	0	0	0	0	0	0	0	k__Bacteria;p__Firmicutes_A;c__Clostridia_258483;o__Oscillospirales;f__Oscillospiraceae_88309;g__Lawsonibacter;s__
dca1ecc87a63a092c1bec5371883e69a	172	0	0	0	0	0	0	0	0	0	0	0	0	0	0	0	k__Bacteria;p__Firmicutes_D;c__Bacilli;o__Haloplasmatales_A;f__Turicibacteraceae;g__Turicibacter
094c4ee6f96137db9194181c7f5c01ff	0	0	0	0	0	0	0	0	0	0	0	0	0	0	0	172	k__Bacteria;p__Proteobacteria;c__Alphaproteobacteria;o__Rhodobacterales;f__Rhodobacteraceae;g__Paracoccus;s__Paracoccus_sphaerophysae
56482344386f7738b8f6dd128a823a27	171	0	0	0	0	0	0	0	0	0	0	0	0	0	0	0	k__Bacteria;p__Bacteroidota;c__Bacteroidia;o__Bacteroidales;f__Muribaculaceae;g__UBA7173;s__UBA7173_sp900540205
be2a0959182e98544c0a35f24445f958	171	0	0	0	0	0	0	0	0	0	0	0	0	0	0	0	k__Bacteria;p__Bacteroidota;c__Bacteroidia;o__Bacteroidales;f__Muribaculaceae
715fc2b8d940a12f6fe57ea94bec4b78	171	0	0	0	0	0	0	0	0	0	0	0	0	0	0	0	k__Bacteria;p__Deferribacterota;c__Deferribacteres;o__Deferribacterales;f__Mucispirillaceae;g__Mucispirillum;s__Mucispirillum_schaedleri
cafe76c3f2b558bb59c72b16ceeca3cc	0	0	0	0	0	0	0	0	0	0	0	0	0	122	0	49	k__Bacteria;p__Proteobacteria;c__Alphaproteobacteria;o__Acetobacterales;f__Acetobacteraceae;g__Acetobacter
d08b6d96eb8b5bf7ea62ab1765cc2dc8	0	0	0	0	0	0	0	0	0	0	0	0	36	0	133	0	k__Bacteria;p__Proteobacteria;c__Alphaproteobacteria;o__Rhizobiales_A_501396;f__Rhizobiaceae_A_499470
6399463d6086ad18d5ada5a008611625	0	0	0	0	0	0	0	0	0	0	0	0	0	169	0	0	k__Bacteria;p__Deinococcota;c__Deinococci;o__Deinococcales;f__Thermaceae_405955;g__Meiothermus_B_405754;s__Meiothermus_B_405754_silvanus
6482ddbcb913e77179c8dd40a8ee7202	168	0	0	0	0	0	0	0	0	0	0	0	0	0	0	0	k__Bacteria;p__Firmicutes_A;c__Clostridia_258483;o__Lachnospirales;f__Lachnospiraceae
92cb1a60d59689d44d34ee9bff8838b4	0	166	0	0	0	0	0	0	0	0	0	0	0	0	0	0	k__Bacteria;p__Firmicutes_D;c__Bacilli;o__Bacillales_B_306089;f__Anoxybacillaceae;g__Geobacillus
411b3af20adce0909cdee57c3d4daa21	0	0	0	59	52	0	31	0	0	0	0	0	0	0	0	0	k__Bacteria;p__Proteobacteria;c__Alphaproteobacteria;o__Azospirillales_507929;f__Azospirillaceae_507917;g__Azospirillum
e2ff39578abd17ef81247395c20b60f7	165	0	0	0	0	0	0	0	0	0	0	0	0	0	0	0	k__Bacteria;p__Bacteroidota;c__Bacteroidia;o__Bacteroidales;f__Muribaculaceae;g__UBA7173;s__UBA7173_sp900540205
af35247c779576a9bc688415736af1b8	132	0	0	0	0	0	0	0	0	0	0	0	0	0	0	0	k__Bacteria;p__Actinobacteriota;c__Actinomycetia;o__Actinomycetales;f__Dermatophilaceae_390796;g__Piscicoccus;s__Piscicoccus_intestinalis
530d72575e06c7fad1ba4edaf97f862e	164	0	0	0	0	0	0	0	0	0	0	0	0	0	0	0	k__Bacteria;p__Bacteroidota;c__Bacteroidia;o__Bacteroidales;f__Bacteroidaceae;g__Prevotella;s__Prevotella_sp902776665
aa5347bddaf5820d7fc81b43d59f5522	0	164	0	0	0	0	0	0	0	0	0	0	0	0	0	0	k__Bacteria;p__Proteobacteria;c__Alphaproteobacteria;o__Acetobacterales;f__Acetobacteraceae;g__Acetobacter
3b30f8c996ae7174016fd9063104efe4	154	0	0	0	0	0	0	0	0	0	0	0	0	0	9	0	k__Bacteria;p__Bacteroidota;c__Bacteroidia;o__Bacteroidales;f__Rikenellaceae;g__Alistipes_A_871400;s__Alistipes_A_871400_excrementavium
693225187749c6c86a1cfd585a9829e8	0	0	0	0	0	0	0	0	0	0	0	0	0	162	0	0	k__Bacteria;p__Firmicutes_A;c__Clostridia_258483;o__TANB77;f__CAG_508;g__UMGS1994;s__UMGS1994_sp900553945
793ea037325655ad1dfe0707df13055f	96	0	0	0	0	0	0	0	0	0	0	0	0	0	49	0	k__Bacteria;p__Actinobacteriota;c__Actinomycetia;o__Actinomycetales;f__Bifidobacteriaceae;g__Bifidobacterium_388775
a3d948e6d22e6aa6425ffb848f6c10ab	160	0	0	0	0	0	0	0	0	0	0	0	0	0	0	0	k__Bacteria;p__Firmicutes_D;c__Bacilli;o__Lactobacillales;f__Carnobacteriaceae;g__Desemzia;s__Desemzia_incerta
357d00b5306d30c1e2d8a56ccb7f7efa	160	0	0	0	0	0	0	0	0	0	0	0	0	0	0	0	k__Bacteria;p__Firmicutes_A;c__Clostridia_258483;o__Lachnospirales;f__Lachnospiraceae;g__Ventrisoma;s__Ventrisoma_faecale
a05416e5d7aa3745bdc69ab76c15e8aa	0	0	0	0	0	0	0	0	0	0	0	0	0	0	160	0	k__Bacteria;p__Proteobacteria;c__Gammaproteobacteria;o__Enterobacterales_A_737866;f__Enterobacteriaceae_A
09ea463b6820734d60c036a18cc9fb66	0	159	0	0	0	0	0	0	0	0	0	0	0	0	0	0	k__Bacteria;p__Firmicutes_D;c__Bacilli;o__Bacillales_B_302584;f__DSM_18226_301387;g__Bacillus_BD;s__Niallia_oryzisoli
5d1d927e3f3fd65c028beb723689f8db	0	0	0	0	0	0	0	158	0	0	0	0	0	0	0	0	k__Bacteria;p__Proteobacteria;c__Alphaproteobacteria;o__Rickettsiales;f__Anaplasmataceae;g__Wolbachia;s__Wolbachia_pipientis_A_550493
bad391e59bc6e00e34bd346d3698c3f4	157	0	0	0	0	0	0	0	0	0	0	0	0	0	0	0	k__Bacteria;p__Firmicutes_A;c__Clostridia_258483;o__Lachnospirales;f__Lachnospiraceae;g__Anaerobutyricum
b6bd4daea9172f65ac19fc93383fcc51	0	157	0	0	0	0	0	0	0	0	0	0	0	0	0	0	k__Bacteria;p__Firmicutes_D;c__Bacilli;o__DSM_16016;f__Caldibacillaceae
79236a70ef1daf357c7defe3a1739144	0	82	0	0	0	0	0	0	0	0	0	0	0	0	0	75	k__Bacteria;p__Proteobacteria;c__Gammaproteobacteria;o__Pseudomonadales_650611;f__Pseudomonadaceae;g__Pseudomonas_A;s__Pseudomonas_A_nitrititolerans
1fdee7df5f010a9cbe6ae85fa330fc62	0	8	0	0	0	0	0	0	0	0	0	0	0	0	0	0	k__Bacteria;p__Proteobacteria;c__Gammaproteobacteria;o__Enterobacterales_A_737866;f__Enterobacteriaceae_A
39b5f79c50d64abb19f96e6b8eb34587	155	0	0	0	0	0	0	0	0	0	0	0	0	0	0	0	k__Bacteria;p__Bacteroidota;c__Bacteroidia;o__Bacteroidales;f__Muribaculaceae;g__UBA7173;s__UBA7173_sp900540205
76ec73f93dc6aef44d48e71b5b0bc87d	154	0	0	0	0	0	0	0	0	0	0	0	0	0	0	0	k__Bacteria;p__Firmicutes_D;c__Bacilli;o__Bacillales_B_302584;f__DSM_18226_301387;g__Neobacillus
cc9f16eb7306228b91c2396ab8f0766e	154	0	0	0	0	0	0	0	0	0	0	0	0	0	0	0	k__Bacteria;p__Firmicutes_A;c__Clostridia_258483;o__Lachnospirales;f__Lachnospiraceae;g__Eubacterium_F;s__Eubacterium_F_sp000687695
df379ce9fa21cf87c3166d2da7ea0454	0	74	0	0	0	0	0	0	0	0	0	0	0	0	0	0	k__Bacteria;p__Proteobacteria;c__Gammaproteobacteria;o__Pseudomonadales_660879;f__Moraxellaceae;g__Acinetobacter;s__Acinetobacter_schindleri
7e7530c97230988f38bab75fc2726f3a	0	0	0	0	0	0	0	0	0	0	0	0	153	0	0	0	k__Bacteria;p__Proteobacteria;c__Alphaproteobacteria;o__Acetobacterales;f__Acetobacteraceae;g__Acetobacter
ee66a7a92b175616ba7d72e1e9fd16b9	152	0	0	0	0	0	0	0	0	0	0	0	0	0	0	0	k__Bacteria;p__Proteobacteria;c__Alphaproteobacteria;o__Acetobacterales;f__Acetobacteraceae;g__Acetobacter
718610b1d52000a9815aa9ea1f9cec32	0	114	0	0	0	0	0	0	0	0	0	0	0	0	0	0	k__Bacteria;p__Actinobacteriota;c__Actinomycetia;o__Mycobacteriales;f__Mycobacteriaceae;g__Corynebacterium;s__Corynebacterium_jeikeium
dda9db9f90c25b6ecfe2e3644e49e715	149	0	0	0	0	0	0	0	0	0	0	0	0	0	0	0	k__Bacteria;p__Bacteroidota;c__Bacteroidia;o__Bacteroidales;f__Muribaculaceae;g__CAG_485;s__CAG_485_sp002362485
7b52e3769864b7a2dfed2ddac6a7db24	0	0	23	0	0	0	0	0	0	0	13	0	0	0	0	79	k__Bacteria;p__Firmicutes_D;c__Bacilli;o__Staphylococcales;f__Staphylococcaceae;g__Staphylococcus;s__Staphylococcus_capitis
eef92c5dda2c95edfeeda4fa11107603	0	0	0	0	0	0	0	0	0	0	0	6	0	143	0	0	k__Bacteria;p__Actinobacteriota;c__Actinomycetia;o__Mycobacteriales;f__Mycobacteriaceae;g__Corynebacterium;s__Corynebacterium_tuberculostearicum
1a4c876af1de6aa2f5bc2e4b9da02e46	0	0	50	0	0	0	0	0	0	0	0	0	0	9	89	0	k__Bacteria;p__Proteobacteria;c__Gammaproteobacteria;o__Enterobacterales_A_737866;f__Pasteurellaceae
9f26fb6e811ae88ef20cd3626a657f64	0	54	0	0	0	6	0	0	0	0	5	0	0	80	0	0	k__Bacteria
febbc8dc2bd579931cef12e95d1c6931	0	0	0	0	0	0	0	0	0	0	0	0	0	0	147	0	k__Bacteria;p__Proteobacteria;c__Gammaproteobacteria;o__Enterobacterales_A_737866;f__Enterobacteriaceae_A;g__Plesiomonas;s__Plesiomonas_shigelloides
826c60f6a09d1a600e431d7062646c73	145	0	0	0	0	0	0	0	0	0	0	0	0	0	0	0	k__Bacteria;p__Firmicutes_A;c__Clostridia_258483;o__Lachnospirales;f__Lachnospiraceae;g__UBA3282;s__UBA3282_sp003611805
ec432ef909ad152ae72edc41161c4d76	0	0	18	4	0	0	11	24	0	0	0	0	0	0	0	0	k__Bacteria;p__Firmicutes_D;c__Bacilli;o__Bacillales_A;f__Planococcaceae;g__Ureibacillus
51e6acf69134c545573f66cf33369fb8	84	6	10	0	0	0	0	0	0	0	0	0	0	0	0	0	k__Bacteria;p__Proteobacteria;c__Gammaproteobacteria;o__Pseudomonadales_660879;f__Moraxellaceae;g__Acinetobacter;s__Acinetobacter_junii
03b8bbfdc44d56f6b90b948a46f08471	0	144	0	0	0	0	0	0	0	0	0	0	0	0	0	0	k__Bacteria;p__Firmicutes_D;c__Bacilli;o__Thermicanales;f__Thermicanaceae;g__Thermicanus;s__Thermicanus_aegyptius
b6a37f298576c01989694744d1a4e810	44	0	73	0	0	0	0	0	0	0	0	0	0	0	26	0	k__Bacteria;p__Firmicutes_G;c__SHA_98;o__DTU014;f__DTU014;g__DTU014;s__DTU014_sp900016865
00bfe39533c1d186f9f3397dd5cbc6a1	0	0	0	0	0	0	0	0	0	0	0	0	0	34	90	0	k__Bacteria;p__Bacteroidota;c__Bacteroidia;o__Bacteroidales;f__Marinilabiliaceae;g__JC017;s__JC017_sp004296775
032a093d165f4993ec095630bd938d2c	0	0	0	0	0	0	0	22	0	0	0	0	0	52	0	4	k__Bacteria
ee0a034026b0e38ac77fc7e0f4f6ffda	0	0	0	0	0	0	0	0	0	0	0	0	0	142	0	0	k__Bacteria;p__Proteobacteria;c__Alphaproteobacteria;o__Sphingomonadales;f__Sphingomonadaceae;g__Sphingomonas_L_486704;s__Sphingomonas_L_486704_koreensis
2b2bd0322b4613fa3e7dd895bcebf0ef	141	0	0	0	0	0	0	0	0	0	0	0	0	0	0	0	k__Bacteria;p__Actinobacteriota;c__Actinomycetia;o__Mycobacteriales;f__Geodermatophilaceae;g__Blastococcus
0ebc0688db57cd38920ecfdc68deee7d	0	0	0	0	0	0	0	0	0	0	0	0	0	141	0	0	k__Bacteria;p__Actinobacteriota;c__Actinomycetia;o__Actinomycetales;f__Micrococcaceae;g__Rothia;s__Rothia_endophytica
1f3c589b8848aed5f4f30416a7b55688	140	0	0	0	0	0	0	0	0	0	0	0	0	0	0	0	k__Bacteria;p__Proteobacteria;c__Alphaproteobacteria;o__RF32;f__CAG_239;g__CAJLXD01;s__CAJLXD01_sp900551585
76fdc92c15406e8e766be584b43c973f	140	0	0	0	0	0	0	0	0	0	0	0	0	0	0	0	k__Bacteria;p__Firmicutes_A;c__Clostridia_258483;o__Clostridiales;f__Clostridiaceae_222000;g__Clostridium_T
84d5e436524259a1aa9bab9b0412af31	0	140	0	0	0	0	0	0	0	0	0	0	0	0	0	0	k__Bacteria;p__Proteobacteria;c__Alphaproteobacteria;o__Acetobacterales;f__Acetobacteraceae;g__Acetobacter
4c8b75aad8487b2bf60f2dbbbb51d5f5	0	140	0	0	0	0	0	0	0	0	0	0	0	0	0	0	k__Bacteria;p__Actinobacteriota;c__Actinomycetia;o__Mycobacteriales;f__Mycobacteriaceae;g__Corynebacterium
b5556309688a6e42666dd58cf617f786	0	70	0	0	0	17	15	0	0	0	0	0	0	0	0	6	k__Bacteria;p__Proteobacteria;c__Gammaproteobacteria;o__Burkholderiales_592522;f__Burkholderiaceae_A_592522;g__Comamonas_F_589250
a09adecfc64772443640e6699b35f854	0	0	0	0	0	0	0	0	0	0	0	0	0	140	0	0	k__Bacteria;p__Proteobacteria;c__Alphaproteobacteria;o__Acetobacterales;f__Acetobacteraceae;g__Acetobacter
5ed7ca5377b8a1a9b7a5abc70776f982	138	0	0	0	0	0	0	0	0	0	0	0	0	0	0	0	k__Bacteria;p__Proteobacteria;c__Gammaproteobacteria;o__Enterobacterales_A_737866;f__Aeromonadaceae;g__Aeromonas
df4fbd9f24c226c8a01cfa0b4e11e504	106	0	0	0	0	0	0	0	0	0	0	0	0	0	32	0	k__Bacteria;p__Firmicutes_A;c__Clostridia_258483;o__Lachnospirales;f__Lachnospiraceae;g__CAG_510;s__
9e21fa8c7037b4af9f433330ab29b7a6	0	138	0	0	0	0	0	0	0	0	0	0	0	0	0	0	k__Bacteria;p__Bacteroidota;c__Bacteroidia;o__Cytophagales;f__Spirosomaceae;g__Siphonobacter;s__Siphonobacter_curvatus
17b1090351cc899dd4cc0f7346e5eb32	137	0	0	0	0	0	0	0	0	0	0	0	0	0	0	0	k__Bacteria;p__Proteobacteria;c__Gammaproteobacteria;o__Enterobacterales_A_737866;f__Pasteurellaceae;g__Haemophilus_D_736121
b958b454da5ad2442e59e6e2dfb49c32	137	0	0	0	0	0	0	0	0	0	0	0	0	0	0	0	k__Bacteria;p__Firmicutes_A;c__Clostridia_258483;o__Lachnospirales;f__Lachnospiraceae;g__14_2;s__14_2_sp000403315
860fda9421ec4d8944844b3e89a405bc	135	0	0	0	0	0	0	0	0	0	0	0	0	0	0	0	k__Bacteria;p__Bacteroidota;c__Bacteroidia;o__Bacteroidales;f__Muribaculaceae;g__UBA3263;s__UBA3263_sp001689615
630821d0fdd9672bf526de73b9f4bc2c	135	0	0	0	0	0	0	0	0	0	0	0	0	0	0	0	k__Bacteria;p__Firmicutes_D;c__Bacilli;o__Lactobacillales;f__Streptococcaceae;g__Streptococcus
477f801f42429dc667cc51f97b23c2c7	134	0	0	0	0	0	0	0	0	0	0	0	0	0	0	0	k__Bacteria;p__Proteobacteria;c__Gammaproteobacteria;o__Pseudomonadales_660879;f__Moraxellaceae;g__Acinetobacter;s__Acinetobacter_johnsonii
9f2e725117fd2a33e59737303e8a17eb	134	0	0	0	0	0	0	0	0	0	0	0	0	0	0	0	k__Bacteria;p__Bacteroidota;c__Bacteroidia;o__Bacteroidales;f__Muribaculaceae
78e93f87f3bdee62f1494655ed2701b2	0	4	0	0	0	0	0	0	0	0	0	0	0	128	0	0	k__Bacteria;p__Actinobacteriota;c__Actinomycetia;o__Propionibacteriales;f__Nocardioidaceae;g__Nocardioides_A_392796
66c26a35961a0f6a15919a39bb7e88c6	0	117	3	0	0	0	0	3	0	0	0	0	0	0	0	0	k__Bacteria
254b792102c81c7f05959306e06796d7	132	0	0	0	0	0	0	0	0	0	0	0	0	0	0	0	k__Bacteria;p__Bacteroidota;c__Bacteroidia;o__Bacteroidales;f__Muribaculaceae
a594d40f9e674f65675871eb8687c56b	132	0	0	0	0	0	0	0	0	0	0	0	0	0	0	0	k__Bacteria;p__Acidobacteriota;c__Acidobacteriae;o__Acidobacteriales;f__SbA1;g__Sulfotelmatobacter;s__Sulfotelmatobacter_sp003166855
30769bee2a519ffa50adb42746ed1739	131	0	0	0	0	0	0	0	0	0	0	0	0	0	0	0	k__Bacteria;p__Proteobacteria;c__Gammaproteobacteria;o__Burkholderiales_595427;f__Burkholderiaceae_A_595427;g__Parasutterella;s__Parasutterella_excrementihominis
475b6a06df2772e9d45f0c6d38cccb3e	131	0	0	0	0	0	0	0	0	0	0	0	0	0	0	0	k__Bacteria;p__Proteobacteria;c__Gammaproteobacteria;o__Enterobacterales_A_737866;f__Enterobacteriaceae_A;g__Pantoea_A_680069;s__
5ad02ba9e4be8ad6ae5b96d279f182dc	0	99	0	0	9	8	0	0	0	0	0	0	0	0	0	0	k__Bacteria;p__Proteobacteria;c__Gammaproteobacteria;o__Pseudomonadales_660879;f__Moraxellaceae;g__Acinetobacter;s__Acinetobacter_schindleri
57583bc7f7a80bd0a5e14efc6df82afb	0	130	0	0	0	0	0	0	0	0	0	0	0	0	0	0	k__Bacteria;p__Proteobacteria;c__Gammaproteobacteria;o__Pseudomonadales_650611;f__Pseudomonadaceae;g__Pseudomonas_E_647464
954c99bef2a4eed952f8109cb18dc7eb	129	0	0	0	0	0	0	0	0	0	0	0	0	0	0	0	k__Bacteria;p__Bacteroidota;c__Bacteroidia;o__Bacteroidales;f__Bacteroidaceae;g__Prevotella;s__Prevotella_copri
c2887963d7e74fbeeb2813d4f626f05a	128	0	0	0	0	0	0	0	0	0	0	0	0	0	0	0	k__Bacteria;p__Firmicutes_A;c__Clostridia_258483;o__Lachnospirales;f__Lachnospiraceae
447ffe582ae37b4622f11c118a37c286	61	0	0	0	0	0	0	0	0	0	0	0	0	0	67	0	k__Bacteria;p__Bacteroidota;c__Bacteroidia;o__Bacteroidales;f__UBA932;g__;s__
d727a0f793053c0579de7633b8d46120	127	0	0	0	0	0	0	0	0	0	0	0	0	0	0	0	k__Bacteria;p__Firmicutes_A;c__Clostridia_258483;o__Lachnospirales;f__Lachnospiraceae;g__Merdisoma;s__Merdisoma_sp011959465
d3c9634388713de941c594fbd2e503b6	124	0	0	0	0	0	0	0	0	0	0	0	0	0	0	0	k__Bacteria;p__Proteobacteria;c__Gammaproteobacteria;o__Burkholderiales_592522;f__Burkholderiaceae_A_592522;g__Comamonas_F_589250
b71d81f65dcfc0a5ff6a2606a6b7667f	121	0	0	0	0	0	0	0	0	0	0	0	0	0	6	0	k__Bacteria;p__Firmicutes_A;c__Clostridia_258483;o__TANB77;f__CAG_508;g__UMGS1994;s__UMGS1994_sp900553945
f3a37cb0257801e20a1e3b389c41e734	126	0	0	0	0	0	0	0	0	0	0	0	0	0	0	0	k__Bacteria;p__Firmicutes_D;c__Bacilli;o__DSM_16016;f__Caldibacillaceae;g__Bacillus_J;s__Bacillus_J_thermoamylovorans
b646afa239b6f91794687212e717131f	0	126	0	0	0	0	0	0	0	0	0	0	0	0	0	0	k__Bacteria;p__Firmicutes_D;c__Bacilli;o__Lactobacillales;f__Streptococcaceae;g__Streptococcus;s__Streptococcus_sanguinis_H
695bf82964ff7e4a99fb6b3c9a30a573	81	0	0	0	0	0	0	0	0	0	0	0	36	0	8	0	k__Bacteria;p__Bacteroidota;c__Bacteroidia;o__Bacteroidales;f__Muribaculaceae;g__Duncaniella;s__Duncaniella_sp001689575
c6113e0f0a3018359413fb9274558f74	0	125	0	0	0	0	0	0	0	0	0	0	0	0	0	0	k__Bacteria;p__Proteobacteria;c__Alphaproteobacteria;o__Acetobacterales;f__Acetobacteraceae;g__Acetobacter
748b60f16488931f80ca96e79e479368	0	125	0	0	0	0	0	0	0	0	0	0	0	0	0	0	k__Bacteria;p__Bacteroidota;c__Bacteroidia
272cce44284012c0f231d3be58a24197	0	0	0	0	0	0	0	0	0	0	0	0	0	125	0	0	k__Bacteria;p__Bacteroidota;c__Bacteroidia;o__Flavobacteriales_877923;f__Weeksellaceae;g__Cloacibacterium
aafd2f95d1bf281a6af2d19085b6695f	124	0	0	0	0	0	0	0	0	0	0	0	0	0	0	0	k__Bacteria;p__Acidobacteriota;c__Thermoanaerobaculia;o__UBA5066;f__Gp7_AA6;g__Gp7_AA6;s__Gp7_AA6_sp003222385
4d90ba3e1f5bdef57a152cefcb0558fc	124	0	0	0	0	0	0	0	0	0	0	0	0	0	0	0	k__Bacteria;p__Bacteroidota;c__Bacteroidia;o__Bacteroidales;f__Muribaculaceae
d80e946e12268d577173533604d72644	124	0	0	0	0	0	0	0	0	0	0	0	0	0	0	0	k__Bacteria;p__Proteobacteria;c__Alphaproteobacteria;o__Sphingomonadales;f__Sphingomonadaceae;g__Sphingomonas_L_486704
8cc3bf3195181cbaebd25adb8ac2710f	117	0	0	0	0	7	0	0	0	0	0	0	0	0	0	0	k__Bacteria;p__Firmicutes_A;c__Clostridia_258483;o__Lachnospirales;f__Lachnospiraceae;g__Ventrimonas;s__Ventrimonas_sp003611875
c9e5a61f28bffbb8c301ab332c680b2f	0	0	0	0	0	0	0	0	0	0	0	0	0	124	0	0	k__Bacteria;p__Firmicutes_D;c__Bacilli;o__Bacillales_A;f__Planococcaceae;g__Chryseomicrobium_303841;s__Chryseomicrobium_excrementi
0c898cd94ee610cef3472a7c573a8adc	0	0	0	0	0	0	0	0	0	0	0	0	0	64	0	0	k__Bacteria;p__Proteobacteria;c__Alphaproteobacteria;o__Acetobacterales;f__Acetobacteraceae;g__Acetobacter
66c7869b61b9f98a05f73b1faa9786e9	123	0	0	0	0	0	0	0	0	0	0	0	0	0	0	0	k__Bacteria;p__Firmicutes_A;c__Clostridia_258483;o__Oscillospirales;f__Ruminococcaceae;g__Phocea;s__
2e2cf987c95c2d36525b3fc2644b2c5b	0	16	12	0	0	0	48	0	0	0	0	0	0	0	0	0	k__Bacteria
136effeb5f73f24079c953f9c22c5451	0	0	0	0	0	0	0	0	0	0	0	0	0	122	0	0	k__Bacteria;p__Proteobacteria;c__Gammaproteobacteria;o__Enterobacterales_A_737866;f__Pasteurellaceae;g__Haemophilus_D_735815;s__Haemophilus_D_735815_parainfluenzae_K_735055
0f89ec1fbd0693bb314337b1fe679c55	121	0	0	0	0	0	0	0	0	0	0	0	0	0	0	0	k__Bacteria;p__Bacteroidota;c__Bacteroidia;o__Bacteroidales;f__Bacteroidaceae;g__Bacteroides_H;s__Bacteroides_H_caecimuris
39b1e1436b553e7b36ccfb3ff12d62a9	121	0	0	0	0	0	0	0	0	0	0	0	0	0	0	0	k__Bacteria;p__Bacteroidota;c__Bacteroidia;o__Bacteroidales;f__Muribaculaceae
7c32a1278603a3be6140abf9c423fdeb	23	0	48	0	0	0	0	0	0	31	0	0	0	0	0	18	k__Bacteria;p__Actinobacteriota;c__Actinomycetia;o__Actinomycetales;f__Micrococcaceae;g__Micrococcus
37d40a76036bce1468d14b2be38dd77f	0	120	0	0	0	0	0	0	0	0	0	0	0	0	0	0	k__Bacteria;p__Proteobacteria;c__Gammaproteobacteria;o__Burkholderiales_597441;f__Neisseriaceae_563222;g__Neisseria_563205
e980891d47e657ba12e3fb578c7a28be	119	0	0	0	0	0	0	0	0	0	0	0	0	0	0	0	k__Bacteria;p__Firmicutes_A;c__Clostridia_258483;o__Lachnospirales;f__Lachnospiraceae;g__COE1;s__
59f78048acf8cee746514a185754e8a5	107	0	0	0	0	0	0	0	0	0	0	0	0	0	12	0	k__Bacteria;p__Bacteroidota;c__Bacteroidia;o__Bacteroidales;f__Muribaculaceae;g__Muribaculum;s__Muribaculum_intestinale
d3f8f7161285d6b0cf00a3f8f74d2af6	0	44	0	0	0	0	0	0	0	0	10	2	0	0	6	0	k__Bacteria
c9e2603fa7d7577cc5233ce883d5cee7	118	0	0	0	0	0	0	0	0	0	0	0	0	0	0	0	k__Bacteria;p__Bacteroidota;c__Bacteroidia;o__Bacteroidales;f__Muribaculaceae;g__Muribaculum;s__Muribaculum_gordoncarteri
6bb9544f38babd8aed9e27721a284199	117	0	0	0	0	0	0	0	0	0	0	0	0	0	0	0	k__Bacteria;p__Firmicutes_A;c__Clostridia_258483;o__Lachnospirales;f__Lachnospiraceae
7acf108994b8f71e293ca7c141f2c3d8	0	117	0	0	0	0	0	0	0	0	0	0	0	0	0	0	k__Bacteria;p__Firmicutes_D;c__Bacilli;o__Thermicanales;f__Thermicanaceae;g__Thermicanus;s__Thermicanus_aegyptius
4998382c370e6f29d05bd61562aa9942	0	117	0	0	0	0	0	0	0	0	0	0	0	0	0	0	k__Bacteria;p__Actinobacteriota;c__Actinomycetia;o__Actinomycetales;f__Micrococcaceae;g__Rothia;s__Rothia_sp001808955
bf53bd1ad344a2b0cd827505e393846c	0	117	0	0	0	0	0	0	0	0	0	0	0	0	0	0	k__Bacteria;p__Firmicutes_D;c__Bacilli;o__Lactobacillales;f__Enterococcaceae;g__Enterococcus_E;s__Enterococcus_E_cecorum
b361348ef17f8fbc9ef91f7ef5e2117b	116	0	0	0	0	0	0	0	0	0	0	0	0	0	0	0	k__Bacteria;p__Proteobacteria;c__Gammaproteobacteria;o__Pseudomonadales_660879;f__Moraxellaceae;g__Acinetobacter
182671f632698e3f59e07dffd46092b6	116	0	0	0	0	0	0	0	0	0	0	0	0	0	0	0	k__Bacteria;p__Proteobacteria;c__Gammaproteobacteria;o__Burkholderiales_592522;f__Burkholderiaceae_A_592522;g__Comamonas_F_589250;s__Comamonas_F_589250_tsuruhatensis
eb8450ac5c704869de0fee63b997622a	87	0	0	0	0	0	0	0	0	0	0	0	0	0	29	0	k__Bacteria;p__Bacteroidota;c__Bacteroidia;o__Bacteroidales;f__Muribaculaceae
5cdb7bc1afc657905a4dfd103c5ef52d	115	0	0	0	0	0	0	0	0	0	0	0	0	0	0	0	k__Bacteria;p__Bacteroidota;c__Bacteroidia;o__Bacteroidales;f__Muribaculaceae
2fa6ed92634b0909409a0f85fd01d01e	115	0	0	0	0	0	0	0	0	0	0	0	0	0	0	0	k__Bacteria;p__Proteobacteria;c__Gammaproteobacteria;o__Enterobacterales_A_737866;f__Succinivibrionaceae;g__UBA2810;s__UBA2810_sp002351705
ff6669ab7bcfe3a32c4430e30f580efe	0	0	0	0	0	11	0	0	0	0	0	0	0	0	0	0	k__Bacteria;p__Proteobacteria;c__Alphaproteobacteria;o__Acetobacterales;f__Acetobacteraceae;g__Commensalibacter;s__Commensalibacter_sp000527695
8416ce0d769dff451535743e1194bece	0	0	0	0	8	0	0	0	0	0	0	0	8	0	0	0	k__Bacteria;p__Proteobacteria;c__Alphaproteobacteria;o__Caulobacterales;f__Caulobacteraceae;g__Brevundimonas;s__Brevundimonas_diminuta
1cb6a9ffdbe8a88b2de0a53b33efbf9d	113	0	0	0	0	0	0	0	0	0	0	0	0	0	0	0	k__Bacteria;p__Firmicutes_A;c__Clostridia_258483;o__Lachnospirales;f__Lachnospiraceae;g__UBA3282;s__UBA3282_sp003611805
920aec366a430c36289c667054cc14f1	0	113	0	0	0	0	0	0	0	0	0	0	0	0	0	0	k__Bacteria;p__Firmicutes_D;c__Bacilli;o__Thermicanales;f__Thermicanaceae;g__Thermicanus;s__Thermicanus_aegyptius
1f862c2216f8ab5ab10732051b889035	112	0	0	0	0	0	0	0	0	0	0	0	0	0	0	0	k__Bacteria;p__Proteobacteria;c__Gammaproteobacteria;o__Burkholderiales_592524;f__Burkholderiaceae_A_574870;g__Undibacterium_570144;s__Undibacterium_griseum
289eb3c89b611d119c661bc47a5c082e	0	0	0	0	0	0	0	0	0	0	0	0	0	112	0	0	k__Bacteria;p__Proteobacteria;c__Gammaproteobacteria;o__Pseudomonadales_660879;f__Moraxellaceae
10387fdeefda6b4a2031d410e9bf94fd	0	43	0	0	0	0	0	0	0	0	0	0	0	0	31	6	k__Bacteria;p__Proteobacteria;c__Alphaproteobacteria;o__Caulobacterales;f__Caulobacteraceae
baea82e4f4a580b4e0fbbb11f4fc42d2	0	0	97	0	0	0	0	0	0	0	0	0	11	0	0	0	k__Bacteria
eda94af4e9f0a7fc2eb01beaeed4f8ff	0	0	0	0	0	0	0	0	0	0	0	0	0	0	0	111	k__Bacteria;p__Bacteroidota;c__Bacteroidia;o__Flavobacteriales_877923;f__Weeksellaceae;g__Chryseobacterium_796614
3e45303f19ab04306e430b1ff1fe4de8	110	0	0	0	0	0	0	0	0	0	0	0	0	0	0	0	k__Bacteria;p__Bacteroidota;c__Bacteroidia;o__Bacteroidales;f__Muribaculaceae
b1940c00b50fd82eca05968b79cd0321	110	0	0	0	0	0	0	0	0	0	0	0	0	0	0	0	k__Bacteria;p__Firmicutes_A;c__Clostridia_258483;o__Lachnospirales;f__Lachnospiraceae;g__Eubacterium_F;s__Eubacterium_F_sp000687695
86d11c32a1d095898254c7ba9d71996d	110	0	0	0	0	0	0	0	0	0	0	0	0	0	0	0	k__Bacteria;p__Firmicutes_D;c__Bacilli;o__Erysipelotrichales;f__Erysipelotrichaceae;g__C_19;s__C_19_sp009917405
ba61f7a17462590d8c6632acca8bbcf4	109	0	0	0	0	0	0	0	0	0	0	0	0	0	0	0	k__Bacteria;p__Proteobacteria;c__Alphaproteobacteria;o__Rhizobiales_A_504705;f__Xanthobacteraceae_503485;g__Bradyrhizobium
3b820b9fcb2b9d4c6a7d30faddef429f	108	0	0	0	0	0	0	0	0	0	0	0	0	0	0	0	k__Bacteria
ed5e4aab73d0571752da9885a8947aa5	108	0	0	0	0	0	0	0	0	0	0	0	0	0	0	0	k__Bacteria;p__Firmicutes_D;c__Bacilli;o__DSM_16016;f__Caldibacillaceae;g__Caldibacillus_295372;s__Caldibacillus_thermolactis
94b05a38bea35af759f19ad32a6d8d63	107	0	0	0	0	0	0	0	0	0	0	0	0	0	0	0	k__Bacteria;p__Bacteroidota;c__Bacteroidia;o__Bacteroidales;f__Marinilabiliaceae;g__JC017;s__JC017_sp004296775
6cfe2febf04b78f3293a0cac888f4095	107	0	0	0	0	0	0	0	0	0	0	0	0	0	0	0	k__Bacteria;p__Bacteroidota;c__Bacteroidia;o__Bacteroidales;f__Muribaculaceae;g__Paramuribaculum;s__Paramuribaculum_sp001689565
c9b3836459810a58690799becd051d89	107	0	0	0	0	0	0	0	0	0	0	0	0	0	0	0	k__Bacteria;p__Firmicutes_A;c__Clostridia_258483;o__TANB77;f__CAG_508;g__CAG_269;s__
fd0c7f7a5e6481b0b43d424fd952a165	93	0	0	0	0	0	0	0	0	0	0	0	0	0	14	0	k__Bacteria;p__Bacteroidota;c__Bacteroidia;o__Bacteroidales;f__Rikenellaceae;g__Alistipes_A_871400
acfaa6f2248c2121131fb404af370e23	0	0	0	0	0	0	0	0	0	0	0	0	0	107	0	0	k__Bacteria;p__Proteobacteria;c__Gammaproteobacteria
5892e7d8a9261fbb1cf257ca514162ef	0	106	0	0	0	0	0	0	0	0	0	0	0	0	0	0	k__Bacteria;p__Bacteroidota;c__Bacteroidia;o__Bacteroidales;f__Marinilabiliaceae;g__JC017;s__JC017_sp004296775
243835f990db0521a80a38182f42f754	0	106	0	0	0	0	0	0	0	0	0	0	0	0	0	0	k__Bacteria;p__Firmicutes_D;c__Bacilli;o__Lactobacillales;f__Enterococcaceae;g__Enterococcus_E;s__Enterococcus_E_cecorum
702014919896e1fb7923a3ee88727df9	0	0	0	0	0	0	0	0	0	0	0	0	0	0	0	106	k__Bacteria;p__Bacteroidota;c__Bacteroidia;o__Flavobacteriales_877923;f__Weeksellaceae;g__Chryseobacterium_796614
e9ea9ccbfcb3d64dc0c5b78777f7f19b	105	0	0	0	0	0	0	0	0	0	0	0	0	0	0	0	k__Bacteria;p__Gemmatimonadota;c__Gemmatimonadetes;o__Gemmatimonadales;f__Gemmatimonadaceae;g__;s__
63b64632dd214c8d842eac81d6f9c623	105	0	0	0	0	0	0	0	0	0	0	0	0	0	0	0	k__Bacteria;p__Proteobacteria;c__Gammaproteobacteria;o__Burkholderiales_592522;f__Burkholderiaceae_A_592522;g__Comamonas_F_589250;s__Comamonas_F_589250_aquatica
91c204aa95816113410f64741301812b	105	0	0	0	0	0	0	0	0	0	0	0	0	0	0	0	k__Bacteria;p__Firmicutes_A;c__Clostridia_258483;o__Lachnospirales;f__Defluviitaleaceae;g__Defluviitalea_A
d4de1e93955807eeb2ed053314a41728	105	0	0	0	0	0	0	0	0	0	0	0	0	0	0	0	k__Bacteria;p__Firmicutes_A;c__Clostridia_258483;o__Lachnospirales;f__Lachnospiraceae;g__Eubacterium_J;s__Eubacterium_J_plexicaudatum
15442d7708665a26a6042a11dc595638	104	0	0	0	0	0	0	0	0	0	0	0	0	0	0	0	k__Bacteria;p__Firmicutes_A;c__Clostridia_258483;o__Oscillospirales;f__Ruminococcaceae;g__Angelakisella;s__Angelakisella_massiliensis
a3ce42e84da44b514e1dcb8f98e0f8b3	104	0	0	0	0	0	0	0	0	0	0	0	0	0	0	0	k__Bacteria;p__Bacteroidota;c__Bacteroidia;o__Bacteroidales;f__Bacteroidaceae;g__Bacteroides_H;s__Bacteroides_H_acidifaciens
8f5d205de05d6332f9c02f535bd14dba	103	0	0	0	0	0	0	0	0	0	0	0	0	0	0	0	k__Bacteria;p__Desulfobacterota_B;c__Binatia;o__Bin18;f__Bin18;g__JABFSC01;s__
d614a3259b3c91f2621ea968e7a7acd4	102	0	0	0	0	0	0	0	0	0	0	0	0	0	0	0	k__Bacteria;p__Gemmatimonadota;c__Gemmatimonadetes;o__Gemmatimonadales;f__Gemmatimonadaceae;g__AG11;s__
4630942326e824a8c9194bc0383e83c6	102	0	0	0	0	0	0	0	0	0	0	0	0	0	0	0	k__Bacteria;p__Chloroflexota;c__Anaerolineae;o__Anaerolineales;f__EnvOPS12;g__UBA877
b8fcb6ddcd48cce6efd6d72bacdd5f9c	0	102	0	0	0	0	0	0	0	0	0	0	0	0	0	0	k__Bacteria;p__Actinobacteriota;c__Actinomycetia;o__Propionibacteriales;f__Propionibacteriaceae;g__Brooklawnia;s__Brooklawnia_sp000413315
def5b05fc3d0078d3ff039714ad121f5	0	102	0	0	0	0	0	0	0	0	0	0	0	0	0	0	k__Bacteria;p__Proteobacteria;c__Alphaproteobacteria
ca3052638902e26e60152e0c90fb923d	101	0	0	0	0	0	0	0	0	0	0	0	0	0	0	0	k__Bacteria;p__Bacteroidota;c__Bacteroidia;o__Bacteroidales;f__Muribaculaceae
3ac76deb2028b5af2fb22b4e22153051	101	0	0	0	0	0	0	0	0	0	0	0	0	0	0	0	k__Bacteria;p__Bacteroidota;c__Bacteroidia;o__Bacteroidales;f__Muribaculaceae;g__CAG_485;s__CAG_485_sp002493045
3fdab28598e06d95e90903c1d4f0d512	53	0	34	0	0	0	0	0	0	0	0	0	0	0	0	0	k__Bacteria;p__Proteobacteria;c__Gammaproteobacteria;o__Pseudomonadales_660879;f__Moraxellaceae;g__Acinetobacter;s__Acinetobacter_johnsonii
f3c5cfad88c2cc8946770d8aeeeda0e8	100	0	0	0	0	0	0	0	0	0	0	0	0	0	0	0	k__Bacteria;p__Bacteroidota;c__Bacteroidia;o__Bacteroidales;f__Muribaculaceae;g__CAG_873;s__CAG_873_sp011959565
83753881ff4a0a74efc88414fbff7f7e	0	100	0	0	0	0	0	0	0	0	0	0	0	0	0	0	k__Bacteria;p__Firmicutes_D;c__Bacilli;o__Bacillales_B_302584;f__DSM_18226_301387;g__Bacillus_BD;s__Niallia_oryzisoli
4874e21e0fdbc16cd9fa4855cce7e374	99	0	0	0	0	0	0	0	0	0	0	0	0	0	0	0	k__Bacteria;p__Firmicutes_D;c__Bacilli;o__Lactobacillales;f__Lactobacillaceae;g__Lactobacillus;s__Lactobacillus_johnsonii
198e369d6513565a900afb0aa14fa88a	99	0	0	0	0	0	0	0	0	0	0	0	0	0	0	0	k__Bacteria;p__Proteobacteria;c__Gammaproteobacteria;o__Burkholderiales_597432;f__Rhodocyclaceae;g__Azonexus_595956;s__Azonexus_agitatus
01e2db7ae062586bf40b75cd7c55b5da	0	99	0	0	0	0	0	0	0	0	0	0	0	0	0	0	k__Bacteria;p__Firmicutes_A;c__Thermoanaerobacteria;o__Thermoanaerobacterales_43504;f__Thermoanaerobacteraceae_43502;g__Thermoanaerobacterium
385d4154f202f630a05e79ad4fa56cc1	0	0	0	0	0	0	0	0	0	0	0	0	0	51	48	0	k__Bacteria;p__Firmicutes_D;c__Bacilli;o__Bacillales_B_302584;f__Bacillaceae_C;g__Weizmannia;s__Weizmannia_coagulans
6696634890a71114c61ad30869c31a6b	98	0	0	0	0	0	0	0	0	0	0	0	0	0	0	0	k__Bacteria;p__Firmicutes_A;c__Clostridia_258483;o__Oscillospirales;f__Oscillospiraceae_88309;g__Evtepia;s__
7bb01e8afb1d83e0c2d70f9f040fea7a	94	0	0	0	0	0	0	0	0	0	0	0	0	0	3	0	k__Bacteria;p__Firmicutes_A;c__Clostridia_258483;o__Oscillospirales;f__Ruminococcaceae;g__Faecalibacterium;s__Faecalibacterium_prausnitzii_C_71358
8a485f6289232ed4afc13f2f50e4312b	0	0	0	14	42	7	9	0	0	0	0	0	0	0	0	0	k__Bacteria;p__Bacteroidota;c__Bacteroidia;o__Chitinophagales;f__Chitinophagaceae_929731;g__Edaphocola;s__Edaphocola_sp003852495
97bf705b8a2bd4ae49c61e63c0bf05a0	0	0	38	0	0	14	0	0	0	0	5	12	20	0	0	0	k__Bacteria;p__Proteobacteria;c__Gammaproteobacteria;o__Enterobacterales_A_737866;f__Shewanellaceae_666538;g__Shewanella
ae0ac861aaf609ff85291e74b83ca9a9	95	0	0	0	0	0	0	0	0	0	0	0	0	0	0	0	k__Bacteria;p__Actinobacteriota;c__Actinomycetia;o__Actinomycetales;f__Dermatophilaceae_390796
3f7e50f624a80d0e14eb5f0d750b6a6e	0	0	0	15	0	20	29	0	0	0	0	0	0	0	0	0	k__Bacteria;p__Bacteroidota;c__Bacteroidia;o__Chitinophagales;f__Chitinophagaceae_966727;g__Terrimonas_942083;s__Terrimonas_ferruginea
294d6b4bbce63e24084d1fe309184c4b	94	0	0	0	0	0	0	0	0	0	0	0	0	0	0	0	k__Bacteria;p__Firmicutes_A;c__Clostridia_258483;o__Lachnospirales;f__Lachnospiraceae;g__Dorea_A;s__Dorea_A_longicatena
640a3b12c5e04c036039322bdc529bd0	49	0	0	0	0	0	0	0	0	0	0	0	0	0	45	0	k__Bacteria;p__Bacteroidota;c__Bacteroidia;o__Bacteroidales;f__Bacteroidaceae;g__UBA1179;s__UBA1179_sp900318995
ad4d5b2917f35e1487a9244e034825bd	0	94	0	0	0	0	0	0	0	0	0	0	0	0	0	0	k__Bacteria;p__Proteobacteria;c__Alphaproteobacteria;o__Sphingomonadales;f__Sphingomonadaceae;g__Sphingobium_A_485959;s__Sphingobium_A_485959_limneticum
b98dd7a31e5755dbe628030da23ef198	93	0	0	0	0	0	0	0	0	0	0	0	0	0	0	0	k__Bacteria;p__Firmicutes_D;c__Bacilli;o__Lactobacillales;f__Aerococcaceae;g__Facklamia_A_322620;s__Facklamia_A_322620_tabacinasalis
4757f223cd6a7e0f9154911c7de83663	93	0	0	0	0	0	0	0	0	0	0	0	0	0	0	0	k__Bacteria;p__Firmicutes_A;c__Clostridia_258483;o__Lachnospirales;f__Lachnospiraceae;g__Sporofaciens;s__Sporofaciens_musculi
066b037fb8c13e914fcd93705dc99415	0	93	0	0	0	0	0	0	0	0	0	0	0	0	0	0	k__Bacteria;p__Firmicutes_D;c__Bacilli;o__Lactobacillales;f__Enterococcaceae;g__Enterococcus_E;s__Enterococcus_E_cecorum
92bcaa588926610d83d72031bbaffbb5	0	61	0	0	0	0	0	0	0	0	3	0	0	0	0	0	k__Bacteria
8e88577da4828cf6090bae24f0e69a7d	92	0	0	0	0	0	0	0	0	0	0	0	0	0	0	0	k__Bacteria;p__Firmicutes_A;c__Clostridia_258483;o__Oscillospirales;f__Oscillospiraceae_88309;g__Enterenecus;s__Enterenecus_sp004560375
63624c93183143c67f07df9f0cd80e35	0	92	0	0	0	0	0	0	0	0	0	0	0	0	0	0	k__Bacteria;p__Acidobacteriota;c__Blastocatellia;o__Pyrinomonadales;f__Blastocatellaceae_430966
b78aabebf85536268d846002bfa86c0c	0	92	0	0	0	0	0	0	0	0	0	0	0	0	0	0	k__Bacteria;p__Bacteroidota;c__Bacteroidia;o__Flavobacteriales_877923;f__Weeksellaceae;g__Cloacibacterium;s__Cloacibacterium_normanense
f4ad1ecefa5de20e43e3284956a22a35	0	92	0	0	0	0	0	0	0	0	0	0	0	0	0	0	k__Bacteria;p__Actinobacteriota
0bbc793790603c7edf911494eacedf2d	91	0	0	0	0	0	0	0	0	0	0	0	0	0	0	0	k__Bacteria;p__Proteobacteria;c__Gammaproteobacteria;o__Burkholderiales_592522;f__Burkholderiaceae_A_592522;g__Comamonas_F_589250;s__Comamonas_F_589250_tsuruhatensis
b331b8a74b6d1017f3c09a65ed53e673	89	0	0	0	0	0	0	0	0	0	0	0	0	0	0	0	k__Bacteria;p__Firmicutes_D;c__Bacilli;o__DSM_16016;f__Caldibacillaceae;g__Bacillus_J;s__Bacillus_J_thermoamylovorans
7f2c2aeb8d14cf01a0d3eac00a352ef6	0	89	0	0	0	0	0	0	0	0	0	0	0	0	0	0	k__Bacteria;p__Proteobacteria;c__Gammaproteobacteria;o__Burkholderiales_597432;f__Rhodocyclaceae;g__Tepidiphilus;s__Tepidiphilus_succinatimandens
91ab5ec264428e87f187261a57d3fdb4	88	0	0	0	0	0	0	0	0	0	0	0	0	0	0	0	k__Bacteria;p__Firmicutes_A;c__Clostridia_258483;o__Lachnospirales;f__Lachnospiraceae;g__UBA3282;s__UBA3282_sp003611805
3ea1c4ef50c749111553051aa420121a	88	0	0	0	0	0	0	0	0	0	0	0	0	0	0	0	k__Bacteria;p__Bacteroidota;c__Bacteroidia;o__Bacteroidales;f__Tannerellaceae;g__Parabacteroides_B_862066;s__Parabacteroides_B_862066_distasonis
384a036c02b9aa1f1183cce2b644f679	88	0	0	0	0	0	0	0	0	0	0	0	0	0	0	0	k__Bacteria;p__Firmicutes_A;c__Clostridia_258483;o__Lachnospirales;f__Lachnospiraceae;g__Merdisoma;s__Merdisoma_sp011959465
d344b55d3e56b5f3b6c1be5b035a2fbb	4	3	0	0	0	0	0	0	0	4	0	0	0	0	68	0	k__Bacteria
a15ba98d131308de528ff00c1c207fa0	0	0	0	0	0	0	0	0	0	0	0	49	0	0	0	39	k__Bacteria;p__Proteobacteria;c__Gammaproteobacteria;o__Burkholderiales_592524;f__Burkholderiaceae_A_580492;g__Cupriavidus;s__Cupriavidus_metallidurans
d4116572f9977df84c52cab77e4aa6d5	0	0	0	0	0	0	0	0	0	0	0	0	0	0	0	88	k__Bacteria;p__Proteobacteria;c__Gammaproteobacteria;o__Burkholderiales_592522;f__Burkholderiaceae_A_592522;g__Comamonas_F_589250;s__Comamonas_F_589250_tsuruhatensis
3a69d6008b6c9a204be4adc703c16014	87	0	0	0	0	0	0	0	0	0	0	0	0	0	0	0	k__Bacteria;p__Proteobacteria;c__Gammaproteobacteria;o__Burkholderiales_592522;f__Burkholderiaceae_A_592522;g__Comamonas_F_589250;s__Comamonas_F_589250_aquatica
e12de0b776124ab9d1efa15a0def32e6	87	0	0	0	0	0	0	0	0	0	0	0	0	0	0	0	k__Bacteria;p__Proteobacteria;c__Gammaproteobacteria;o__Burkholderiales_597432;f__Rhodocyclaceae;g__Azonexus_595956;s__Azonexus_agitatus
818c5a4176f29e83e565e66d671863c2	31	0	0	0	0	0	0	0	0	0	0	10	0	0	0	46	k__Bacteria;p__Proteobacteria;c__Gammaproteobacteria;o__Xanthomonadales_616009;f__Xanthomonadaceae_616009;g__Lysobacter_A_613105
f7748e7f33a1e873178597dc81aae130	19	0	0	0	0	0	0	0	0	0	0	0	0	0	68	0	k__Bacteria;p__Firmicutes_A;c__Clostridia_43505;o__Caldicoprobacterales;f__Xylanivirgaceae;g__Xylanivirga;s__Xylanivirga_thermophila
1ca792fef8642ccef1fb832d8ce53c1e	6	0	17	0	4	0	4	0	18	7	8	0	5	0	0	0	k__Bacteria
6069b76e5704c4d59bb4e18ba86ed981	0	87	0	0	0	0	0	0	0	0	0	0	0	0	0	0	k__Bacteria;p__Proteobacteria;c__Alphaproteobacteria;o__Acetobacterales;f__Acetobacteraceae;g__Acetobacter
0811771f0661dbfec4023fcedb6e0451	0	0	0	0	0	0	16	3	0	0	0	0	0	62	6	0	k__Bacteria
4a399caf7d8b79a06223af3fd9846daa	0	0	0	0	0	0	0	0	0	0	0	0	13	0	49	0	k__Bacteria;p__Proteobacteria;c__Gammaproteobacteria;o__Enterobacterales_A_737866;f__Aeromonadaceae;g__Aeromonas
753ce204c4f7a582959f194345bfc141	0	86	0	0	0	0	0	0	0	0	0	0	0	0	0	0	k__Bacteria;p__Firmicutes_D;c__Bacilli;o__DSM_16016;f__Caldibacillaceae;g__Caldibacillus_295372;s__Caldibacillus_thermolactis
5ebdedc47744a1059405d6f039fd570c	0	0	0	0	0	0	0	0	0	0	0	0	0	86	0	0	k__Bacteria;p__Nitrospirota_A_437815;c__Nitrospiria;o__Nitrospirales;f__Nitrospiraceae;g__Nitrospira_A;s__
684d7cdca61bd5ee0ab692590218ff7b	0	0	0	0	0	0	0	0	0	0	0	0	0	0	86	0	k__Bacteria;p__Proteobacteria;c__Alphaproteobacteria;o__Acetobacterales;f__Acetobacteraceae;g__Acetobacter
5fa35644060d6d0805e99b8c5d67fd04	85	0	0	0	0	0	0	0	0	0	0	0	0	0	0	0	k__Bacteria;p__Proteobacteria;c__Gammaproteobacteria;o__Burkholderiales_597432;f__Rhodocyclaceae;g__Methyloversatilis;s__Methyloversatilis_universalis
5d84ecc11abeec8d049196ae67075091	0	85	0	0	0	0	0	0	0	0	0	0	0	0	0	0	k__Bacteria;p__Proteobacteria;c__Alphaproteobacteria;o__Acetobacterales;f__Acetobacteraceae;g__Acetobacter
609a9b09cb30330daf7b1347b87317ea	0	85	0	0	0	0	0	0	0	0	0	0	0	0	0	0	k__Bacteria;p__Actinobacteriota;c__Actinomycetia;o__Mycobacteriales;f__Mycobacteriaceae;g__Corynebacterium
c08af832e69f29d16e3ccfcfb8eb83a7	0	0	49	0	0	0	10	0	0	14	0	0	0	0	0	0	k__Bacteria;p__Proteobacteria;c__Gammaproteobacteria;o__Burkholderiales_597441;f__Neisseriaceae_563222;g__;s__
ac725c31ef4594f7737fc786bb03fb4b	84	0	0	0	0	0	0	0	0	0	0	0	0	0	0	0	k__Bacteria;p__Proteobacteria;c__Alphaproteobacteria;o__Rhizobiales_A_504705;f__Xanthobacteraceae_503485;g__Z2_YC6860;s__Z2_YC6860_sp001579845
5c138d6aa688d6d1386fe45c511c4ecc	84	0	0	0	0	0	0	0	0	0	0	0	0	0	0	0	k__Bacteria;p__Proteobacteria;c__Gammaproteobacteria;o__Burkholderiales_595427;f__Burkholderiaceae_A_595427;g__Parasutterella;s__Parasutterella_excrementihominis
d632aff5f12249c09c9d1d1429567556	84	0	0	0	0	0	0	0	0	0	0	0	0	0	0	0	k__Bacteria;p__Firmicutes_A;c__Clostridia_258483;o__Lachnospirales;f__Lachnospiraceae;g__COE1
f8a221a942789b047e99984b6148067d	84	0	0	0	0	0	0	0	0	0	0	0	0	0	0	0	k__Bacteria;p__Deinococcota;c__Deinococci;o__Deinococcales;f__Thermaceae_405955;g__Meiothermus_B_405754;s__Meiothermus_B_405754_silvanus
a4641dd68c874eab921d31cda511a28e	68	0	16	0	0	0	0	0	0	0	0	0	0	0	0	0	k__Bacteria;p__Proteobacteria;c__Gammaproteobacteria;o__Enterobacterales_A_737866;f__Alteromonadaceae_665222;g__Pararheinheimera;s__Pararheinheimera_tangshanensis
a40279750774b8d9f6b00269f8edc568	16	0	0	0	0	0	0	0	0	0	0	0	47	0	21	0	k__Bacteria;p__Bacteroidota;c__Bacteroidia;o__Bacteroidales;f__UBA932;g__;s__
3f8be96c5268f4b8ec052a80f2aa9acf	0	0	53	0	0	0	0	6	0	0	0	0	0	0	20	0	k__Bacteria;p__Patescibacteria
3172d83faed07dd47edbd317c4b5a64e	0	0	0	0	0	0	0	0	0	0	0	0	18	0	0	0	k__Bacteria;p__Firmicutes_D;c__Bacilli;o__Bacillales_A;f__Planococcaceae;g__Lysinibacillus_304693
6f824b22366774b0d1bc9d279afe9bf5	0	0	0	0	0	0	0	0	0	0	0	0	0	0	0	84	k__Bacteria;p__Firmicutes_A;c__Clostridia_258483;o__Lachnospirales;f__Lachnospiraceae;g__UBA3282;s__UBA3282_sp003611805
72b090f41a4af4d8b2686a33e9c7d2cd	83	0	0	0	0	0	0	0	0	0	0	0	0	0	0	0	k__Bacteria;p__Firmicutes_A;c__Clostridia_258483;o__TANB77;f__CAG_508;g__UMGS1994;s__UMGS1994_sp900553945
fe3acb51e833d22ca8ebf036d1806e26	0	83	0	0	0	0	0	0	0	0	0	0	0	0	0	0	k__Bacteria;p__Actinobacteriota;c__Actinomycetia;o__Mycobacteriales;f__Pseudonocardiaceae;g__Saccharopolyspora_D_379427
4f6e2bcbb714fdcf30e814d1a8c1a172	0	83	0	0	0	0	0	0	0	0	0	0	0	0	0	0	k__Bacteria;p__Actinobacteriota;c__UBA4738_401450;o__UBA4738;f__HRBIN12;g__AC_51;s__AC_51_sp005883885
872e0a29ecb71616a4d5eeec99da3cdb	0	0	0	0	0	13	0	0	0	0	0	0	30	0	0	0	k__Bacteria;p__Firmicutes_D;c__Bacilli;o__Paenibacillales;f__Paenibacillaceae_367444;g__Paenibacillus_J_366884;s__Paenibacillus_J_366884_glucanolyticus
3ad3d7534a6fbd6b1cc69ce733691434	82	0	0	0	0	0	0	0	0	0	0	0	0	0	0	0	k__Bacteria;p__Bacteroidota;c__Bacteroidia;o__Bacteroidales;f__Muribaculaceae;g__Duncaniella;s__Duncaniella_sp001689575
980e152b0edf5b9cc8456f4b02fb8456	81	0	0	0	0	0	0	0	0	0	0	0	0	0	0	0	k__Bacteria;p__Proteobacteria;c__Gammaproteobacteria;o__Pseudomonadales_660879;f__Moraxellaceae;g__Acinetobacter
31d9d419f50cc7e020fa9b471e579b3b	40	0	0	0	0	0	0	0	0	0	0	0	41	0	0	0	k__Bacteria;p__Proteobacteria;c__Gammaproteobacteria;o__Pseudomonadales_660879;f__Moraxellaceae;g__Acinetobacter;s__Acinetobacter_ursingii
af88b263ece01c9d433bc939347a07b9	0	81	0	0	0	0	0	0	0	0	0	0	0	0	0	0	k__Bacteria;p__Firmicutes_D;c__Bacilli;o__Lactobacillales;f__Streptococcaceae;g__Streptococcus
e2c191fc9e419128c9b3b68ad1bf75f3	0	0	0	0	0	0	0	0	0	0	0	0	0	81	0	0	k__Bacteria;p__Bacteroidota;c__Bacteroidia;o__Chitinophagales;f__Saprospiraceae;g__M3007;s__M3007_sp011368025
10fda83846481e2380989cd4d09a56e9	0	0	0	0	0	0	0	0	0	0	0	0	0	0	81	0	k__Bacteria;p__Proteobacteria;c__Gammaproteobacteria;o__Burkholderiales_592522;f__Burkholderiaceae_A_592522;g__Acidovorax_A
17e210def8ca404626175809537251fd	0	0	0	0	0	0	0	0	0	0	0	0	0	0	81	0	k__Bacteria;p__Proteobacteria;c__Gammaproteobacteria;o__Enterobacterales_A_737866;f__Enterobacteriaceae_A
7ad9cab2e09fd91e37385c34d6fa9a24	0	0	0	0	0	0	0	0	0	0	0	0	0	0	81	0	k__Bacteria;p__Proteobacteria;c__Alphaproteobacteria;o__Sphingomonadales;f__Sphingomonadaceae;g__Qipengyuania_484543
f96d6ef16cdcc2edb174bf8ba06ded72	0	0	80	0	0	0	0	0	0	0	0	0	0	0	0	0	k__Bacteria;p__Bacteroidota;c__Bacteroidia;o__Bacteroidales;f__Bacteroidaceae;g__Prevotella;s__Prevotella_pallens
5d89f955d828cc8a5072ba527f2527b2	0	0	0	0	0	0	0	17	55	0	0	0	0	0	0	0	k__Bacteria
4447c37df52a7477079d968cb0ea0350	0	0	0	0	0	0	0	0	0	0	0	0	0	0	80	0	k__Bacteria;p__Proteobacteria;c__Gammaproteobacteria;o__Enterobacterales_A_737866;f__Enterobacteriaceae_A;g__Escherichia_710834
8b74d87f2f7439e376a80e3f95334098	0	0	0	0	0	0	0	0	0	0	0	0	0	0	0	80	k__Bacteria;p__Chloroflexota;c__Chloroflexia;o__Chloroflexales_407288;f__Chloroflexaceae
65bcc8ff9abc064db0e54f0eafffcb05	0	64	0	0	0	0	0	0	0	0	0	0	0	0	0	0	k__Bacteria;p__Proteobacteria;c__Gammaproteobacteria;o__Pseudomonadales_650611;f__Pseudomonadaceae;g__Pseudomonas_A;s__
42aa21a7dec09e22d25c8a5fbc181ffc	78	0	0	0	0	0	0	0	0	0	0	0	0	0	0	0	k__Bacteria;p__Firmicutes_A;c__Clostridia_258483;o__Lachnospirales;f__Lachnospiraceae;g__Ventrimonas;s__Ventrimonas_sp003611875
502b4f6e138cb8ec8fcc1a4315927e8d	78	0	0	0	0	0	0	0	0	0	0	0	0	0	0	0	k__Bacteria;p__Firmicutes_A;c__Clostridia_258483;o__Oscillospirales;f__Ruminococcaceae;g__Ruminiclostridium_E;s__Ruminiclostridium_E_siraeum
a38a61ae8b533b58c1f90d1a6b9de083	78	0	0	0	0	0	0	0	0	0	0	0	0	0	0	0	k__Bacteria;p__Proteobacteria;c__Alphaproteobacteria;o__Sphingomonadales;f__Sphingomonadaceae;g__Sphingomonas_L_486704
aa1b7c38898717fc98646a2510a13f2b	76	0	0	0	0	0	0	0	0	0	0	0	0	0	2	0	k__Bacteria;p__Desulfobacterota_I;c__Desulfovibrionia;o__Desulfovibrionales;f__Desulfovibrionaceae;g__Mailhella;s__Mailhella_massiliensis
a789b329e51a31e4d2b8c6172ae179a9	17	0	0	0	0	0	0	0	0	0	0	0	0	0	0	0	k__Bacteria;p__Actinobacteriota;c__Actinomycetia;o__Actinomycetales;f__Microbacteriaceae;g__Yonghaparkia;s__
b7af5a9b834745c6706b2c6873ed562b	0	78	0	0	0	0	0	0	0	0	0	0	0	0	0	0	k__Bacteria;p__Gemmatimonadota;c__Gemmatimonadetes;o__Gemmatimonadales;f__Gemmatimonadaceae;g__Roseisolibacter;s__Roseisolibacter_agri
d543abe37b179e39a05a088781ddec08	0	40	0	0	0	0	0	25	0	0	0	0	0	0	0	0	k__Bacteria
5749f49519ce504ec363ba42aa209f2b	77	0	0	0	0	0	0	0	0	0	0	0	0	0	0	0	k__Bacteria;p__Firmicutes_A;c__Clostridia_258483;o__Oscillospirales;f__Acutalibacteraceae;g__Eubacterium_R
ff0caf28d89e66344d3419366c9bccaa	77	0	0	0	0	0	0	0	0	0	0	0	0	0	0	0	k__Bacteria;p__Firmicutes_D;c__Bacilli;o__Lactobacillales;f__Streptococcaceae;g__Streptococcus;s__Streptococcus_lactarius
e5860850c7d7744a54895e0cac7a4b42	77	0	0	0	0	0	0	0	0	0	0	0	0	0	0	0	k__Bacteria;p__Firmicutes_A;c__Clostridia_258483;o__Acetivibrionales;f__DSM_8532;g__Thermoclostridium_A;s__Thermoclostridium_A_stercorarium
df9d5a96d32be488ee6b4f3f4b600519	2	26	3	0	0	0	0	0	0	0	0	0	0	0	26	0	k__Bacteria
d6fa6fd8b471f726ff0e437c2ccbbd3e	75	0	0	0	0	0	0	0	0	0	0	0	0	0	0	0	k__Bacteria;p__Firmicutes_A;c__Clostridia_258483;o__Oscillospirales;f__Oscillospiraceae_88309;g__Lawsonibacter;s__Lawsonibacter_sp000492175
b3ecbe80d34d35aa8fa0ba6e7716e156	57	0	0	0	0	0	0	0	0	0	0	0	18	0	0	0	k__Bacteria;p__Firmicutes_E;c__DTU015;o__D8A_2;f__D2;g__DTU015;s__DTU015_sp001513185
8d5bf93d7cde1e3fc6451260f59a3c64	0	75	0	0	0	0	0	0	0	0	0	0	0	0	0	0	k__Bacteria;p__Proteobacteria;c__Alphaproteobacteria;o__Acetobacterales;f__Acetobacteraceae;g__Acetobacter
352abbe49ad780afb117793bea126fea	0	0	0	0	7	0	11	0	0	0	0	0	0	0	0	0	k__Bacteria;p__Proteobacteria;c__Gammaproteobacteria;o__Pseudomonadales_650611;f__Pseudomonadaceae;g__Pseudomonas_E_647464
0cb4d61f9188e847df277e7109765033	74	0	0	0	0	0	0	0	0	0	0	0	0	0	0	0	k__Bacteria;p__Bacteroidota;c__Bacteroidia;o__Bacteroidales;f__Muribaculaceae;g__UBA7173;s__UBA7173_sp004102805
d7ce5f7bc32ff835ca9555abb77b7c0e	74	0	0	0	0	0	0	0	0	0	0	0	0	0	0	0	k__Bacteria;p__Firmicutes_A;c__Clostridia_258483;o__TANB77;f__CAG_508;g__UMGS1994;s__UMGS1994_sp900553945
219ba54e377423dcc7e3a94966fdafc1	0	74	0	0	0	0	0	0	0	0	0	0	0	0	0	0	k__Bacteria;p__Campylobacterota;c__Campylobacteria;o__Campylobacterales;f__Arcobacteraceae;g__Aliarcobacter
b7f0908b915242255e02598aec930157	0	0	0	0	0	0	0	0	0	0	0	0	0	0	74	0	k__Bacteria;p__Firmicutes_D;c__Bacilli;o__Lactobacillales;f__Lactobacillaceae;g__Ligilactobacillus;s__Ligilactobacillus_acidipiscis
3b7deefdd04ec0fcb53039c3b777c516	73	0	0	0	0	0	0	0	0	0	0	0	0	0	0	0	k__Bacteria;p__Firmicutes_A;c__Clostridia_258483;o__Lachnospirales;f__Lachnospiraceae;g__Porcincola;s__
16d4f98794ee4fe8f7dcba0e9ffe8894	73	0	0	0	0	0	0	0	0	0	0	0	0	0	0	0	k__Bacteria;p__Bacteroidota;c__Bacteroidia;o__Bacteroidales;f__Rikenellaceae;g__Rikenella;s__Rikenella_microfusus
f5ac52ec4436861d912d23f365c8c088	21	0	0	0	0	4	0	0	0	0	22	10	0	0	0	10	k__Bacteria;p__Firmicutes_D;c__Bacilli;o__Exiguobacterales;f__Exiguobacteraceae;g__Exiguobacterium_A
1ccd7b6a044d3d6cf987108bfe7a7699	0	73	0	0	0	0	0	0	0	0	0	0	0	0	0	0	k__Bacteria;p__Proteobacteria;c__Alphaproteobacteria;o__Acetobacterales;f__Acetobacteraceae;g__Acetobacter
eadf0655d0eb855a2ff81e4f6d5233b7	0	37	14	0	0	2	0	0	0	0	0	0	0	0	6	0	k__Bacteria
87fa8965f570ec3c076df7bae774c09f	0	0	19	0	0	0	14	0	0	0	0	0	0	37	0	0	k__Bacteria;p__Proteobacteria;c__Gammaproteobacteria;o__Enterobacterales_A_737866;f__Aeromonadaceae;g__Aeromonas
ff772f9554a00064603cbc688a1c2a7e	0	0	0	0	0	0	0	0	0	0	0	24	49	0	0	0	k__Bacteria;p__Actinobacteriota;c__Actinomycetia;o__Actinomycetales;f__Microbacteriaceae
cfb4c7ae3f2f21e0520809ceb704f6ca	0	0	0	0	0	0	0	0	0	0	0	0	73	0	0	0	k__Bacteria;p__Proteobacteria;c__Gammaproteobacteria;o__Burkholderiales_597441;f__Methylophilaceae;g__Methylotenera_A_557637;s__Methylotenera_A_557637_versatilis
dc1f6c6e49803c27b214b2bff02e8b55	72	0	0	0	0	0	0	0	0	0	0	0	0	0	0	0	k__Bacteria;p__Proteobacteria;c__Gammaproteobacteria;o__Enterobacterales_A_737866;f__Aeromonadaceae;g__Aeromonas
ca5e78c3fe059b3c5e01012b2bf5e3d7	46	0	26	0	0	0	0	0	0	0	0	0	0	0	0	0	k__Bacteria;p__Firmicutes_D;c__Bacilli;o__ML615J_28;f__CAG_698;g__UBA2253;s__
d87d512c6cc282db4e735a88663ac79d	0	72	0	0	0	0	0	0	0	0	0	0	0	0	0	0	k__Bacteria;p__Firmicutes_D;c__Bacilli;o__Lactobacillales;f__Aerococcaceae
89104fcbc653b6afa27ec96a7fbbd549	0	0	0	0	0	0	0	0	0	72	0	0	0	0	0	0	k__Bacteria;p__Bacteroidota;c__Bacteroidia;o__Cytophagales;f__Spirosomaceae;g__Nibrella;s__Nibrella_saemangeumensis
a955736ce08cd7487b993ea75f0357a9	71	0	0	0	0	0	0	0	0	0	0	0	0	0	0	0	k__Bacteria;p__Bacteroidota;c__Bacteroidia;o__Bacteroidales;f__Muribaculaceae
86bacbee9a9133cc37420ce7e7cb963e	62	9	0	0	0	0	0	0	0	0	0	0	0	0	0	0	k__Bacteria;p__Proteobacteria;c__Gammaproteobacteria;o__Pseudomonadales_660879;f__Moraxellaceae;g__Acinetobacter;s__Acinetobacter_johnsonii
eac781fd466d7614c25ad2306ee49837	0	0	71	0	0	0	0	0	0	0	0	0	0	0	0	0	k__Bacteria;p__Deinococcota;c__Deinococci;o__Deinococcales;f__Deinococcaceae;g__Deinococcus_B
94b1daa107f38c55090a98554546c81a	0	0	54	0	0	0	0	0	0	0	0	3	0	0	0	4	k__Bacteria;p__Proteobacteria;c__Alphaproteobacteria;o__Rhodobacterales;f__Rhodobacteraceae;g__Paracoccus;s__Paracoccus_carotinifaciens
8d63f40f7c07ba29ba46e20f480c34de	0	0	52	0	0	0	0	0	0	0	0	0	0	0	0	0	k__Bacteria;p__Proteobacteria;c__Gammaproteobacteria;o__Burkholderiales_592524;f__Burkholderiaceae_A_574758;g__Massilia
a700aa9d98614721e967331579e51a71	0	0	0	0	0	0	0	0	0	0	0	0	71	0	0	0	k__Bacteria;p__Proteobacteria;c__Gammaproteobacteria;o__Pseudomonadales_660879;f__Moraxellaceae;g__Acinetobacter;s__Acinetobacter_soli
129c899235f7620b711fb2086938518f	0	0	0	0	0	0	0	0	0	0	0	0	0	71	0	0	k__Bacteria;p__Actinobacteriota;c__Actinomycetia;o__Mycobacteriales;f__Mycobacteriaceae;g__Corynebacterium
7bda63b1472d5fea096a518c564e4548	70	0	0	0	0	0	0	0	0	0	0	0	0	0	0	0	k__Bacteria;p__Firmicutes_D;c__Bacilli;o__Lactobacillales;f__Lactobacillaceae;g__Ligilactobacillus;s__
529919c5dc4f86136dd27c5c4db4849c	70	0	0	0	0	0	0	0	0	0	0	0	0	0	0	0	k__Bacteria;p__Firmicutes_A;c__Clostridia_258483;o__Lachnospirales;f__Lachnospiraceae;g__Ventrimonas;s__Ventrimonas_sp003611875
a8668fc1121f368205717311a04fd8b3	0	70	0	0	0	0	0	0	0	0	0	0	0	0	0	0	k__Bacteria;p__Proteobacteria;c__Gammaproteobacteria;o__Enterobacterales_A_737866;f__Enterobacteriaceae_A
5a24953b8ded1c4c3620be760c2fa626	0	0	0	5	0	2	43	0	0	0	0	0	0	0	0	0	k__Bacteria;p__Proteobacteria;c__Alphaproteobacteria;o__Rhodobacterales;f__Rhodobacteraceae;g__Shimia_A_490690
9af87da0b3f02681b7a9b11ea649fca9	69	0	0	0	0	0	0	0	0	0	0	0	0	0	0	0	k__Bacteria;p__Proteobacteria;c__Gammaproteobacteria;o__Pseudomonadales_660879;f__Moraxellaceae;g__Acinetobacter;s__Acinetobacter_towneri_A
3def1a41a3a7db0e8e5e5f526ddd2d93	69	0	0	0	0	0	0	0	0	0	0	0	0	0	0	0	k__Bacteria;p__Bacteroidota;c__Bacteroidia;o__Bacteroidales;f__Marinilabiliaceae;g__JC017;s__JC017_sp004296775
d21c3535a38661c656457733cfa752a5	0	69	0	0	0	0	0	0	0	0	0	0	0	0	0	0	k__Bacteria;p__Firmicutes_D;c__Bacilli;o__DSM_16016;f__Caldibacillaceae;g__Caldibacillus_295372;s__Caldibacillus_thermolactis
41b46a4ea548db19acd260954944a754	0	2	0	0	11	0	0	0	0	0	0	0	0	26	7	0	k__Bacteria
3b9845555493c8137d7fd29f4737e51c	0	0	0	0	53	0	6	0	10	0	0	0	0	0	0	0	k__Bacteria;p__Spirochaetota;c__Spirochaetia;o__Treponematales;f__Treponemataceae;g__Treponema_B_986142;s__Treponema_B_986142_vincentii
a440e686c82192d5535748ce78a10ca7	0	0	0	0	0	0	0	0	0	0	0	0	0	0	0	69	k__Bacteria;p__Chloroflexota;c__Chloroflexia;o__Chloroflexales_407288;f__Roseiflexaceae;g__Kouleothrix
1ad83ffe8656ead76b43e5e0e2964dee	68	0	0	0	0	0	0	0	0	0	0	0	0	0	0	0	k__Bacteria;p__Proteobacteria;c__Gammaproteobacteria;o__Enterobacterales_A_737866;f__Alteromonadaceae_665222;g__Pararheinheimera;s__Pararheinheimera_tangshanensis
e0c04832b6905afc72b93c5d3a841da8	68	0	0	0	0	0	0	0	0	0	0	0	0	0	0	0	k__Bacteria;p__Firmicutes_A;c__Clostridia_258483;o__Oscillospirales;f__Butyricicoccaceae;g__Agathobaculum;s__Agathobaculum_butyriciproducens
9d4da4bdf1b64eba40f62d4c7428a6dc	0	68	0	0	0	0	0	0	0	0	0	0	0	0	0	0	k__Bacteria;p__Proteobacteria;c__Alphaproteobacteria;o__Rhodobacterales;f__Rhodobacteraceae;g__Cypionkella
0fad39ea9ceb62b4467c7c0db8199b63	0	68	0	0	0	0	0	0	0	0	0	0	0	0	0	0	k__Bacteria
da41b29345124fe621361b61c0f06f8e	0	0	0	0	0	0	0	0	0	0	0	6	62	0	0	0	k__Bacteria;p__Actinobacteriota;c__Actinomycetia;o__Actinomycetales;f__Dermatophilaceae_390796
386a729be55b4aa442beb49a774dc83a	0	0	0	0	0	26	42	0	0	0	0	0	0	0	0	0	k__Bacteria;p__Proteobacteria;c__Gammaproteobacteria;o__Enterobacterales_A_737866;f__Enterobacteriaceae_A;g__Providencia_A_732258
9a15ed9a644e77f2d6f145ac139c3254	0	67	0	0	0	0	0	0	0	0	0	0	0	0	0	0	k__Bacteria;p__Proteobacteria;c__Alphaproteobacteria
934bedb6145772fa90870ca9119b5402	0	0	53	0	0	0	0	0	0	0	0	0	0	0	0	0	k__Bacteria;p__Proteobacteria;c__Gammaproteobacteria;o__Pseudomonadales_660879;f__Moraxellaceae;g__Acinetobacter;s__Acinetobacter_johnsonii
f19369a608be731f1fcc9d696b28c9aa	0	0	0	3	64	0	0	0	0	0	0	0	0	0	0	0	k__Bacteria;p__Bacteroidota;c__Bacteroidia;o__Bacteroidales;f__Porphyromonadaceae;g__Porphyromonas_A_859424;s__Porphyromonas_A_859424_endodontalis
f8fca09a9112a4f939d82a5f4134010b	0	0	0	0	0	0	0	0	0	0	0	0	0	67	0	0	k__Bacteria;p__Proteobacteria;c__Gammaproteobacteria;o__Burkholderiales_597441;f__Neisseriaceae_563222;g__Neisseria_563205
c96769c585b5934532e0f0ee45bc8e95	0	66	0	0	0	0	0	0	0	0	0	0	0	0	0	0	k__Bacteria;p__Proteobacteria;c__Gammaproteobacteria;o__Burkholderiales_597432;f__Rhodocyclaceae;g__Tepidiphilus;s__Tepidiphilus_succinatimandens
ea96556d6fc310ab04a7d8d4f11d887f	0	66	0	0	0	0	0	0	0	0	0	0	0	0	0	0	k__Bacteria;p__Actinobacteriota;c__Actinomycetia;o__Actinomycetales;f__Actinomycetaceae;g__Actinomyces;s__Actinomyces_graevenitzii
423fe022ae5a4e5600733abc6e86f28d	0	0	0	0	0	0	0	0	66	0	0	0	0	0	0	0	k__Bacteria
aa3d0d04033ba55da86327dd83e376b8	0	0	0	0	0	0	0	0	0	0	0	0	0	66	0	0	k__Bacteria;p__Firmicutes_A;c__Clostridia_258483;o__Lachnospirales;f__Lachnospiraceae;g__Lacrimispora
f8f073f1f988c14eeb975dacb1fa7ab0	65	0	0	0	0	0	0	0	0	0	0	0	0	0	0	0	k__Bacteria;p__Firmicutes_D;c__Bacilli;o__Lactobacillales;f__Streptococcaceae;g__Streptococcus;s__Streptococcus_vestibularis
8a3ee27872aeb33c722e49ef6847b253	0	0	65	0	0	0	0	0	0	0	0	0	0	0	0	0	k__Bacteria;p__Proteobacteria;c__Gammaproteobacteria;o__Burkholderiales_592524;f__Burkholderiaceae_A_574758;g__Massilia
5033dced5d2c4725ef88c615b04fe83c	0	0	65	0	0	0	0	0	0	0	0	0	0	0	0	0	k__Bacteria;p__Firmicutes_D;c__Bacilli;o__Lactobacillales;f__Lactobacillaceae;g__Lactobacillus;s__Lactobacillus_amylovorus
f79ce4f111a6989ba1ee20dd363c31db	0	0	0	0	0	0	0	0	12	0	5	22	0	0	0	0	k__Bacteria;p__Bacteroidota;c__Bacteroidia;o__Bacteroidales;f__Marinilabiliaceae;g__JC017;s__JC017_sp004296775
656543ed20238eb231eb677ffe50914f	0	0	0	0	65	0	0	0	0	0	0	0	0	0	0	0	k__Bacteria
3997d85c19644ae370fb789d6a986963	64	0	0	0	0	0	0	0	0	0	0	0	0	0	0	0	k__Bacteria;p__Bacteroidota;c__Bacteroidia;o__Bacteroidales;f__Muribaculaceae
097771a508d925616556a6ed95469628	0	64	0	0	0	0	0	0	0	0	0	0	0	0	0	0	k__Bacteria;p__Proteobacteria;c__Gammaproteobacteria;o__Burkholderiales_597432;f__Rhodocyclaceae;g__Methyloversatilis;s__Methyloversatilis_universalis
603dd8ef3c56418ab9da6f1a1f2b0c61	0	0	0	0	8	0	0	0	0	0	0	0	0	0	56	0	k__Bacteria;p__Proteobacteria;c__Gammaproteobacteria;o__Pseudomonadales_650611;f__Pseudomonadaceae;g__Pseudomonas_E_647464;s__Pseudomonas_E_647464_putida
0d8bf0cc36a5719dad8ff0286a9927bb	0	0	0	0	0	0	0	6	0	0	0	0	0	0	0	0	k__Bacteria;p__Deinococcota;c__Deinococci;o__Deinococcales;f__Deinococcaceae;g__Deinococcus_B
c837968926f34c681a48d2a1205e60fc	63	0	0	0	0	0	0	0	0	0	0	0	0	0	0	0	k__Bacteria;p__Proteobacteria;c__Alphaproteobacteria;o__Rhizobiales_A_500471;f__Rhizobiaceae_A_500471;g__Agrobacterium
3a0a1cc14c056e09cc2b0c6c17049d43	63	0	0	0	0	0	0	0	0	0	0	0	0	0	0	0	k__Bacteria;p__Proteobacteria;c__Alphaproteobacteria;o__Caulobacterales;f__Caulobacteraceae
d9f9784f0eb79379c31243ab99376dd8	63	0	0	0	0	0	0	0	0	0	0	0	0	0	0	0	k__Bacteria;p__Bacteroidota;c__Bacteroidia;o__Bacteroidales;f__Muribaculaceae;g__UBA7173;s__UBA7173_sp002491305
48da1437681d211566970753004f6fee	63	0	0	0	0	0	0	0	0	0	0	0	0	0	0	0	k__Bacteria;p__Bacteroidota;c__Bacteroidia;o__Bacteroidales;f__Prolixibacteraceae;g__UBA1413;s__UBA1413_sp002304925
f0098dc54a3ab763dd7d6300566a6697	63	0	0	0	0	0	0	0	0	0	0	0	0	0	0	0	k__Bacteria;p__Firmicutes_A;c__Clostridia_258483;o__Lachnospirales;f__Lachnospiraceae;g__Kineothrix;s__Kineothrix_sp000403275
904b725fd19f7157e190d50e1b6aa10b	62	0	0	0	0	0	0	0	0	0	0	0	0	0	0	0	k__Bacteria;p__Actinobacteriota;c__Actinomycetia;o__Actinomycetales;f__Bifidobacteriaceae;g__Bifidobacterium_388775
515ba97689ff31157e0bcff3095c6abf	0	0	0	0	0	0	0	0	0	0	0	0	0	0	62	0	k__Bacteria;p__Proteobacteria;c__Alphaproteobacteria;o__Acetobacterales;f__Acetobacteraceae;g__Acetobacter
9c4c2ed10e4010b8caa650544fd9a7bd	0	0	0	0	0	0	0	0	0	0	0	0	0	0	0	62	k__Bacteria;p__Proteobacteria;c__Gammaproteobacteria;o__Pseudomonadales_660879;f__Moraxellaceae;g__Alkanindiges;s__Alkanindiges_illinoisensis
7a68db6ce6f7d3da4c4d3c733a06f229	61	0	0	0	0	0	0	0	0	0	0	0	0	0	0	0	k__Bacteria;p__Bacteroidota;c__Bacteroidia;o__Bacteroidales;f__Muribaculaceae;g__CAG_873;s__CAG_873_sp011959565
65a167c2265bf024d0dfec4243128f59	0	61	0	0	0	0	0	0	0	0	0	0	0	0	0	0	k__Bacteria;p__Firmicutes_A;c__Clostridia_258483;o__Lachnospirales;f__Lachnospiraceae
35437358c3ccd995596990a984ba41da	0	0	6	0	0	0	0	13	0	0	0	0	0	0	0	0	k__Bacteria;p__Firmicutes_D;c__Bacilli;o__Bacillales_B_302584;f__DSM_18226_301387
3109eba84c8488674fd7b0c22c6c05ca	60	0	0	0	0	0	0	0	0	0	0	0	0	0	0	0	k__Bacteria;p__Firmicutes_A;c__Clostridia_258483;o__TANB77;f__CAG_508;g__CAG_273;s__
ffb4b17ab3114ec94634ca3aa24f105e	60	0	0	0	0	0	0	0	0	0	0	0	0	0	0	0	k__Bacteria;p__Proteobacteria;c__Gammaproteobacteria;o__Burkholderiales_592524;f__Burkholderiaceae_A_580492;g__Ralstonia;s__Ralstonia_pickettii_B
b3d9a28734db8680f7ecc4e5006aecb6	59	0	0	0	0	0	0	0	0	0	0	0	0	0	0	0	k__Bacteria;p__Bacteroidota;c__Bacteroidia;o__Bacteroidales;f__Muribaculaceae
680cee5f06a6f5976ee6f68a305928e2	59	0	0	0	0	0	0	0	0	0	0	0	0	0	0	0	k__Bacteria;p__Actinobacteriota;c__Actinomycetia;o__Mycobacteriales;f__Mycobacteriaceae;g__Rhodococcus_C_375578
952fe6c48b7a0c1b8baeb45cf6b6abe5	59	0	0	0	0	0	0	0	0	0	0	0	0	0	0	0	k__Bacteria;p__Bacteroidota;c__Bacteroidia;o__Bacteroidales;f__P3;g__UBA1711;s__UBA1711_sp902775135
6e2e0e0636cbf04fc61f4876485c1d00	59	0	0	0	0	0	0	0	0	0	0	0	0	0	0	0	k__Bacteria;p__Bacteroidota;c__Bacteroidia;o__Bacteroidales;f__Bacteroidaceae;g__Prevotella;s__Prevotella_ruminicola
f7e2b978483dba8995ae71f2b7ec7d6f	59	0	0	0	0	0	0	0	0	0	0	0	0	0	0	0	k__Bacteria;p__Bacteroidota;c__Bacteroidia;o__Bacteroidales;f__Rikenellaceae;g__Alistipes_A_871404;s__Alistipes_A_871404_indistinctus
3d96df9dddda6944ef77be814f2e5270	59	0	0	0	0	0	0	0	0	0	0	0	0	0	0	0	k__Bacteria;p__Proteobacteria;c__Gammaproteobacteria;o__Burkholderiales_592522;f__Burkholderiaceae_A_592522;g__Comamonas_F_589250;s__Comamonas_F_589250_tsuruhatensis
e9f38314ad9a0d78295f4d00b656406b	0	59	0	0	0	0	0	0	0	0	0	0	0	0	0	0	k__Bacteria;p__Proteobacteria;c__Alphaproteobacteria;o__Acetobacterales;f__Acetobacteraceae;g__Acetobacter
d3aef1fabf757223aacdc1670a72fbc0	0	0	0	0	0	0	0	0	0	0	0	0	0	0	0	39	k__Bacteria;p__Proteobacteria;c__Gammaproteobacteria;o__Pseudomonadales_660879;f__Moraxellaceae;g__Acinetobacter
0a4e942ed91faede4cf6c9672c31cda3	31	0	0	0	0	0	0	0	0	0	0	0	0	0	23	0	k__Bacteria;p__Firmicutes_A;c__Clostridia_258483;o__Lachnospirales;f__Lachnospiraceae;g__Blautia_A_141781
765fe58f224bb732fde7a4669c877d17	0	58	0	0	0	0	0	0	0	0	0	0	0	0	0	0	k__Bacteria;p__Firmicutes_D;c__Bacilli;o__Lactobacillales;f__Streptococcaceae;g__Streptococcus
2a881740e93e55727756fe38cec199cb	0	0	14	0	0	0	0	0	0	0	0	0	0	0	0	0	k__Bacteria;p__Proteobacteria;c__Gammaproteobacteria;o__Pseudomonadales_650611;f__Pseudomonadaceae;g__Pseudomonas_E_647464
c554c9db2261ff8c9492893aa1e66a08	0	0	0	0	0	0	0	0	0	0	0	0	13	8	0	0	k__Bacteria;p__Patescibacteria;c__Paceibacteria;o__UBA9983_A;f__UBA5272;g__UBA11704;s__UBA11704_sp003518045
1ab33293c565d64f8cf2acfc2514f136	0	0	0	0	0	0	0	0	0	0	0	0	0	0	0	58	k__Bacteria;p__Actinobacteriota;c__Actinomycetia;o__Actinomycetales;f__Cellulomonadaceae;g__Timonella
69f9bb6afc79fd3c1d88da71cb605175	57	0	0	0	0	0	0	0	0	0	0	0	0	0	0	0	k__Bacteria;p__Firmicutes_A;c__Clostridia_258483;o__Lachnospirales;f__Lachnospiraceae;g__Blautia_A_141781;s__Blautia_A_141781_luti
59aa1ef1ae3cc608194e53f991128169	57	0	0	0	0	0	0	0	0	0	0	0	0	0	0	0	k__Bacteria;p__Firmicutes_A;c__Clostridia_258483;o__Lachnospirales;f__Lachnospiraceae
9822b1c2f5ca103b6da0e6fb4e84797b	57	0	0	0	0	0	0	0	0	0	0	0	0	0	0	0	k__Bacteria;p__Bacteroidota;c__Bacteroidia;o__Bacteroidales;f__Bacteroidaceae;g__Phocaeicola_A_858004;s__Phocaeicola_A_858004_vulgatus
699caa40c3dc856bce4979d91e15a8dd	0	57	0	0	0	0	0	0	0	0	0	0	0	0	0	0	k__Bacteria;p__Proteobacteria;c__Alphaproteobacteria;o__Acetobacterales;f__Acetobacteraceae;g__Acetobacter
adfc64d8d549fa444c30898b670fe119	0	0	0	0	0	0	0	0	0	0	0	0	0	57	0	0	k__Bacteria;p__Proteobacteria;c__Gammaproteobacteria;o__Burkholderiales_592522;f__Burkholderiaceae_A_592522
61fd4d2f8bc086f1b2094c40907d19e6	0	0	0	0	0	0	0	0	0	0	0	0	0	0	57	0	k__Bacteria;p__Proteobacteria;c__Gammaproteobacteria;o__Enterobacterales_A_737866;f__Pasteurellaceae;g__Actinobacillus_C_733307
942e7fe8b4b69019d1087aff6c8c6eec	56	0	0	0	0	0	0	0	0	0	0	0	0	0	0	0	k__Bacteria;p__Firmicutes_A;c__Clostridia_258483;o__Lachnospirales;f__Lachnospiraceae;g__CAG_95;s__CAG_95_sp000403495
ba4aaeb492b58afeaba4d72f2fa1ef56	56	0	0	0	0	0	0	0	0	0	0	0	0	0	0	0	k__Bacteria;p__Cloacimonadota;c__Cloacimonadia;o__Cloacimonadales;f__Cloacimonadaceae;g__Cloacimonas;s__Cloacimonas_sp002428685
a9747eba1180c1b43bf2ae528642fd77	56	0	0	0	0	0	0	0	0	0	0	0	0	0	0	0	k__Bacteria;p__Bacteroidota;c__Bacteroidia;o__Bacteroidales;f__Muribaculaceae;g__Muribaculum;s__Muribaculum_gordoncarteri
c9c502667bdb88894fbe7185933dd313	0	56	0	0	0	0	0	0	0	0	0	0	0	0	0	0	k__Bacteria;p__Firmicutes_D;c__Bacilli;o__Lactobacillales;f__Streptococcaceae;g__Streptococcus;s__Streptococcus_parasuis
b61c24e5f8b070843b6e96c42d4284c9	0	0	56	0	0	0	0	0	0	0	0	0	0	0	0	0	k__Bacteria;p__Proteobacteria;c__Alphaproteobacteria;o__Acetobacterales;f__Acetobacteraceae;g__Acetobacter
a5a5e8d6ae6db89558e3d8b3bc57122a	0	0	0	0	0	0	0	0	0	0	0	0	0	56	0	0	k__Bacteria;p__Proteobacteria;c__Alphaproteobacteria;o__Caulobacterales;f__Caulobacteraceae;g__Brevundimonas
76fa1695149005653220e2ee5a98a730	0	0	0	0	0	0	0	0	0	0	0	0	0	0	56	0	k__Bacteria;p__Proteobacteria;c__Gammaproteobacteria;o__Enterobacterales_A_737866;f__Enterobacteriaceae_A
af5bf3892c747bb9b06cc08d3810dbf6	0	0	0	0	0	0	0	0	0	0	0	0	0	0	40	0	k__Bacteria;p__Proteobacteria;c__Gammaproteobacteria;o__Enterobacterales_A_737866;f__Enterobacteriaceae_A;g__Escherichia_710834
6a4699d90882715068a5a77441779e66	55	0	0	0	0	0	0	0	0	0	0	0	0	0	0	0	k__Bacteria;p__Firmicutes_A;c__Clostridia_258483;o__Lachnospirales;f__Lachnospiraceae
50f7e1b53e0bcca8804bad9735d7cb5a	55	0	0	0	0	0	0	0	0	0	0	0	0	0	0	0	k__Bacteria;p__Proteobacteria;c__Gammaproteobacteria;o__Burkholderiales_592522;f__Burkholderiaceae_A_592522
2245367cd0285be81bc7d056477653dc	0	55	0	0	0	0	0	0	0	0	0	0	0	0	0	0	k__Bacteria;p__Firmicutes_D;c__Bacilli;o__Bacillales_B_302584;f__DSM_18226_301387;g__Bacillus_BD;s__Niallia_oryzisoli
d4722eebcc5ddd36229814f73e1e868e	0	51	0	0	0	0	0	0	0	0	0	0	0	0	0	0	k__Bacteria;p__Firmicutes_D;c__Bacilli;o__Lactobacillales;f__Streptococcaceae;g__Streptococcus;s__Streptococcus_sanguinis_H
0addfffb75c5fd9dd89b631e68ccb6a4	0	0	0	15	0	0	23	0	0	0	0	0	0	0	0	0	k__Bacteria;p__Proteobacteria;c__Gammaproteobacteria;o__Burkholderiales_595422;f__Burkholderiaceae_A_595422;g__Achromobacter
6d5630013ef9fa59b43085ecb2ef6abe	0	0	0	0	0	0	0	0	0	0	0	0	0	0	55	0	k__Bacteria;p__Proteobacteria;c__Gammaproteobacteria;o__Enterobacterales_A_737866;f__Enterobacteriaceae_A;g__Citrobacter_A_692098;s__Citrobacter_A_692098_sedlakii
39f086f2b5410daa0f862e3464039387	54	0	0	0	0	0	0	0	0	0	0	0	0	0	0	0	k__Bacteria;p__Acidobacteriota;c__Acidobacteriae;o__Acidobacteriales;f__SbA1;g__Sulfotelmatobacter;s__Sulfotelmatobacter_sp003166855
81b5348f5f7d7dc0734ab763d08fae6a	54	0	0	0	0	0	0	0	0	0	0	0	0	0	0	0	k__Bacteria;p__Bacteroidota;c__Bacteroidia;o__Bacteroidales;f__Muribaculaceae
040ddb1434dc434d3e95fa8a4ba8eaea	0	51	3	0	0	0	0	0	0	0	0	0	0	0	0	0	k__Bacteria
9d6918009bebeff558210d50618bfb9c	0	14	40	0	0	0	0	0	0	0	0	0	0	0	0	0	k__Bacteria;p__Proteobacteria;c__Gammaproteobacteria;o__Pseudomonadales_650611;f__Pseudomonadaceae;g__Pseudomonas_E_650325;s__Pseudomonas_E_650325_composti
c5b8e59c429e9e0b6699c1b5bcefcb51	0	0	0	0	0	0	0	0	0	0	0	0	0	37	0	0	k__Bacteria
aa266a7a2b5779f5e3c4a98d0ea6e524	53	0	0	0	0	0	0	0	0	0	0	0	0	0	0	0	k__Bacteria;p__Firmicutes_A;c__Clostridia_258483;o__Lachnospirales;f__Lachnospiraceae
7d49d94410933e06ca604fb3d0ca2b6d	53	0	0	0	0	0	0	0	0	0	0	0	0	0	0	0	k__Bacteria;p__Actinobacteriota;c__Coriobacteriia;o__Coriobacteriales;f__Eggerthellaceae;g__Berryella
92a985ad04c4823677fd7d5a2d6ba018	0	53	0	0	0	0	0	0	0	0	0	0	0	0	0	0	k__Bacteria;p__Proteobacteria
3e88cc9598ad86a5ad4273a2b708138d	0	0	53	0	0	0	0	0	0	0	0	0	0	0	0	0	k__Bacteria;p__Actinobacteriota;c__Actinomycetia;o__Actinomycetales;f__Actinomycetaceae;g__Actinomyces
098d108d66f739d9bc46ddc373cfcdc6	0	0	0	0	0	0	0	0	0	0	0	0	0	0	53	0	k__Bacteria;p__Firmicutes_A;c__Clostridia_258483;o__Clostridiales;f__Clostridiaceae_222000;g__Clostridium_P;s__Sarcina_ventriculi
9680f227be3a35c4315d58fc581a6ef0	52	0	0	0	0	0	0	0	0	0	0	0	0	0	0	0	k__Bacteria;p__Firmicutes_A;c__Clostridia_258483;o__Lachnospirales;f__Lachnospiraceae;g__14_2;s__
1ebda4e870a91ccd9ba27a718b1c9de5	0	52	0	0	0	0	0	0	0	0	0	0	0	0	0	0	k__Bacteria;p__Proteobacteria;c__Alphaproteobacteria;o__Acetobacterales;f__Acetobacteraceae;g__Acetobacter
850245839ff3fbbc015e138f98fd3f3f	0	0	52	0	0	0	0	0	0	0	0	0	0	0	0	0	k__Bacteria;p__Proteobacteria;c__Alphaproteobacteria;o__Rhodobacterales;f__Rhodobacteraceae;g__Rubellimicrobium;s__Rubellimicrobium_rubrum
4069a29b13e8ef2a98601b47c6b0769b	0	0	0	0	0	0	0	0	0	0	0	0	52	0	0	0	k__Bacteria;p__Actinobacteriota;c__Coriobacteriia;o__Coriobacteriales;f__Eggerthellaceae;g__ZJ304;s__ZJ304_sp011039075
0a6833ed770bf49945af11ac6f2ce17b	0	0	0	0	0	0	0	0	0	0	0	0	0	0	52	0	k__Bacteria;p__Proteobacteria;c__Gammaproteobacteria;o__Enterobacterales_A_737866;f__Enterobacteriaceae_A;g__Klebsiella_724518
4be5a4fc6372f20a6991a751cdf4a91f	0	0	0	0	0	0	0	0	0	0	0	0	0	0	52	0	k__Bacteria;p__Proteobacteria;c__Alphaproteobacteria;o__Rhizobiales_A_504705;f__Xanthobacteraceae_503485;g__Pseudolabrys_502538;s__Pseudolabrys_sp001426945
e0752f146c90aafff0f4fa82ca31354d	0	0	0	0	0	0	0	0	0	0	0	0	0	0	44	0	k__Bacteria;p__Actinobacteriota;c__Actinomycetia;o__Streptomycetales_400645;f__Streptomycetaceae_400641;g__Streptomyces_G_395345;s__Streptomyces_G_395345_albus
6959e8c53738fb6627e176a32064c6b7	38	0	0	0	0	0	0	0	0	0	0	0	0	0	13	0	k__Bacteria;p__Firmicutes_A;c__Clostridia_258483;o__Lachnospirales;f__Lachnospiraceae;g__UBA3282;s__UBA3282_sp003611805
38fa8e44956a612b4b0e875675c6bb47	0	51	0	0	0	0	0	0	0	0	0	0	0	0	0	0	k__Bacteria;p__Firmicutes_A;c__Clostridia_258483;o__Clostridiales;f__Clostridiaceae_222000
a57c71432efa5ece1d35dcf878302a16	0	0	0	0	0	0	0	0	0	0	0	0	51	0	0	0	k__Bacteria;p__Proteobacteria;c__Gammaproteobacteria;o__Enterobacterales_A_737866;f__Pasteurellaceae;g__Actinobacillus_C_733309;s__Actinobacillus_lignieresii
8e5bc1debd014166f3c63aee99742baa	0	0	0	0	0	0	0	0	0	0	0	0	0	0	51	0	k__Bacteria;p__Proteobacteria;c__Gammaproteobacteria;o__Enterobacterales_A_737866;f__Enterobacteriaceae_A
62354e3a4ffb138c7dd3063b717f68a2	50	0	0	0	0	0	0	0	0	0	0	0	0	0	0	0	k__Bacteria;p__Firmicutes_A;c__Clostridia_258483;o__Lachnospirales;f__Lachnospiraceae;g__Sporofaciens;s__
dab0868e610efb9bbf2a602363cd5151	50	0	0	0	0	0	0	0	0	0	0	0	0	0	0	0	k__Bacteria;p__Bacteroidota;c__Bacteroidia;o__Bacteroidales;f__Marinilabiliaceae;g__JC017;s__JC017_sp004296775
6ff1abe528d31b9491df43f1ecaf8d24	50	0	0	0	0	0	0	0	0	0	0	0	0	0	0	0	k__Bacteria;p__Firmicutes_A;c__Clostridia_258483;o__Lachnospirales;f__Lachnospiraceae
2288b84d53f82ceee4a171889c5c0b83	50	0	0	0	0	0	0	0	0	0	0	0	0	0	0	0	k__Bacteria;p__Bacteroidota;c__Bacteroidia;o__Bacteroidales;f__Muribaculaceae
9fa18626f6d1a8cee25f1ee5566ed048	37	0	0	0	0	0	0	0	0	0	0	0	0	0	13	0	k__Bacteria;p__Bacteroidota;c__Bacteroidia;o__Bacteroidales;f__Bacteroidaceae;g__Paraprevotella;s__Paraprevotella_clara
d488fa881c4af9be5bccc083bbfd0d5e	0	8	0	2	0	0	0	2	0	0	0	19	0	10	0	0	k__Bacteria
e7d64a4ed0fd071da16bb3118303d349	0	1	0	0	0	0	0	0	11	0	0	0	0	0	0	14	k__Bacteria;p__Proteobacteria;c__Gammaproteobacteria;o__Pseudomonadales_660879;f__Moraxellaceae;g__Acinetobacter;s__Acinetobacter_schindleri
4542c7bdd4faca84a9f4dba3e7e3a4b0	0	0	29	0	0	0	0	0	21	0	0	0	0	0	0	0	k__Bacteria;p__Firmicutes_D;c__Bacilli;o__Staphylococcales;f__Staphylococcaceae;g__Staphylococcus
85c46ac13035022f7e102c05cc021c5c	0	0	0	0	3	0	19	0	0	0	0	16	0	0	0	0	k__Bacteria;p__Firmicutes_D;c__Bacilli;o__Lactobacillales;f__Lactobacillaceae;g__Lactobacillus
9c08caf6d366e6e0c674b712c1c878ac	0	0	0	0	0	0	0	0	0	0	0	0	0	0	50	0	k__Bacteria;p__Proteobacteria;c__Gammaproteobacteria;o__Enterobacterales_A_737866;f__Enterobacteriaceae_A;g__Klebsiella_724518
8e0bed7a006dc5b799538bd300d08219	49	0	0	0	0	0	0	0	0	0	0	0	0	0	0	0	k__Bacteria;p__Actinobacteriota;c__Actinomycetia;o__Actinomycetales;f__Bifidobacteriaceae;g__Bifidobacterium_388775;s__Bifidobacterium_globosum
90307896d1eece353981710ed365b8db	49	0	0	0	0	0	0	0	0	0	0	0	0	0	0	0	k__Bacteria;p__Firmicutes_A;c__Clostridia_258483;o__Oscillospirales;f__Oscillospiraceae_88309;g__Limivicinus;s__Limivicinus_sp002320035
f5fdb00d0e2241c3305c46261edf4638	0	49	0	0	0	0	0	0	0	0	0	0	0	0	0	0	k__Bacteria;p__Proteobacteria;c__Gammaproteobacteria;o__Pseudomonadales_660879;f__Moraxellaceae;g__Acinetobacter;s__Acinetobacter_schindleri
d70bec327066d760fb16a452d3c22d41	0	27	0	0	16	0	0	0	0	0	0	0	0	0	0	0	k__Bacteria;p__Actinobacteriota;c__Actinomycetia;o__Mycobacteriales;f__Mycobacteriaceae;g__Corynebacterium;s__Corynebacterium_terpenotabidum
71818dbee4117cac74569a90985acc64	0	0	0	0	5	0	2	4	0	0	3	0	3	8	21	0	k__Bacteria
d696288d7a78e9810c5e4d5c79d531eb	0	0	0	0	0	0	0	0	0	0	0	0	0	0	49	0	k__Bacteria;p__Proteobacteria;c__Gammaproteobacteria;o__Steroidobacterales;f__Steroidobacteraceae;g__Povalibacter;s__
f51684429ecdc9df39c85647edf310e9	0	0	48	0	0	0	0	0	0	0	0	0	0	0	0	0	k__Bacteria;p__Firmicutes_A;c__Clostridia_258483;o__Lachnospirales;f__Lachnospiraceae;g__Faecalimonas;s__Faecalimonas_phoceensis
a672834928c2845a9d00edcdd9539809	0	0	0	0	0	0	0	0	0	0	0	0	0	0	48	0	k__Bacteria
9248558900ff43b172429f1096f0007d	47	0	0	0	0	0	0	0	0	0	0	0	0	0	0	0	k__Bacteria;p__Firmicutes_A;c__Clostridia_258483;o__Lachnospirales;f__Lachnospiraceae;g__Fusicatenibacter;s__Fusicatenibacter_saccharivorans
a04e8291de30b200e00d01f193e58f19	47	0	0	0	0	0	0	0	0	0	0	0	0	0	0	0	k__Bacteria;p__Firmicutes_D;c__Bacilli;o__Lactobacillales;f__Listeriaceae;g__Listeria_A
4090407c9c81eafcffd96365dc9389f8	47	0	0	0	0	0	0	0	0	0	0	0	0	0	0	0	k__Bacteria;p__Firmicutes_A;c__Clostridia_258483;o__Peptostreptococcales;f__Peptostreptococcaceae_256921;g__Intestinibacter
0b30ceddac303ca528f83c08e3bf7d51	47	0	0	0	0	0	0	0	0	0	0	0	0	0	0	0	k__Bacteria;p__Bacteroidota;c__Bacteroidia;o__Bacteroidales;f__Muribaculaceae;g__CAG_485;s__CAG_485_sp002493045
fe116f6dd0f50025d991de5e253c4d23	0	47	0	0	0	0	0	0	0	0	0	0	0	0	0	0	k__Bacteria;p__Proteobacteria;c__Gammaproteobacteria;o__Burkholderiales_592524;f__Burkholderiaceae_A_574758;g__Massilia
c40bf5a904ad26a3e0555e39eb6a3b51	0	0	0	0	0	0	0	0	0	0	0	0	0	0	47	0	k__Bacteria;p__Proteobacteria;c__Alphaproteobacteria;o__Rhizobiales_A_501396;f__Rhizobiaceae_A_499470;g__Falsochrobactrum;s__Falsochrobactrum_ovis
6f8d7f82a786cc19705e021ef9ddfc07	46	0	0	0	0	0	0	0	0	0	0	0	0	0	0	0	k__Bacteria;p__Firmicutes_A;c__Clostridia_258483;o__Lachnospirales;f__Lachnospiraceae;g__Blautia_A_141780;s__Blautia_A_141780_argi
4b8bc30490ad3f36fe2621cb45ad73ba	46	0	0	0	0	0	0	0	0	0	0	0	0	0	0	0	k__Bacteria;p__Firmicutes_A;c__Clostridia_258483;o__TANB77;f__CAG_508;g__CAG_269;s__CAG_269_sp000431335
fcd41eb7990f3e9344082c801d59f400	0	46	0	0	0	0	0	0	0	0	0	0	0	0	0	0	k__Bacteria;p__Firmicutes_D;c__Bacilli;o__Lactobacillales;f__Enterococcaceae;g__Enterococcus_E;s__Enterococcus_E_cecorum
9574789e6bd905e9e090b95ae197dc7a	0	0	0	0	46	0	0	0	0	0	0	0	0	0	0	0	k__Bacteria;p__Proteobacteria;c__Alphaproteobacteria;o__Azospirillales_507929;f__Azospirillaceae_507917;g__Azospirillum
7d20eb0185c6c0d0dc8aa47ae6359f63	0	0	0	0	0	46	0	0	0	0	0	0	0	0	0	0	k__Bacteria;p__Bacteroidota;c__Bacteroidia;o__Flavobacteriales_877923;f__Weeksellaceae;g__Chryseobacterium_796614;s__Chryseobacterium_binzhouense
6b494afff506ebdae4aa57643425236c	0	0	0	0	0	0	0	0	0	0	0	0	46	0	0	0	k__Bacteria;p__Thermotogota;c__Thermotogae;o__Petrotogales;f__Petrotogaceae;g__Defluviitoga;s__Defluviitoga_tunisiensis
9cbf3e88c119c68ebd3dab9fa4e8d7a8	0	0	0	0	0	0	0	0	0	0	0	0	0	0	46	0	k__Bacteria;p__Bacteroidota;c__Bacteroidia;o__Bacteroidales;f__Bacteroidaceae;g__Alloprevotella;s__Alloprevotella_sp004555055
95961315054c91772e1a98afd27e0769	45	0	0	0	0	0	0	0	0	0	0	0	0	0	0	0	k__Bacteria;p__Firmicutes_A;c__Clostridia_258483;o__Acetivibrionales;f__DSM_8532;g__Thermoclostridium_A;s__
ce3dad5b8c364ba97126ce1ce365bd8d	45	0	0	0	0	0	0	0	0	0	0	0	0	0	0	0	k__Bacteria;p__Firmicutes_A;c__Clostridia_258483
76e190760960476458b377a18bcd8656	42	0	0	0	0	0	0	0	0	0	0	0	0	0	0	3	k__Bacteria;p__Firmicutes_A;c__Clostridia_258483;o__Lachnospirales;f__Lachnospiraceae;g__Schaedlerella
bb3102c0da568bc506d204465347db04	0	0	36	0	0	0	0	0	0	0	0	0	0	0	0	0	k__Bacteria;p__Proteobacteria;c__Gammaproteobacteria;o__Pseudomonadales_660879;f__Moraxellaceae;g__Acinetobacter
e880d291ca09aacaa5f16aaaf0f60dc2	0	0	0	0	0	0	0	9	0	2	0	0	0	0	0	0	k__Bacteria
41e6d962c478d1c81af7708bb1a68136	0	0	0	0	0	0	0	0	0	0	0	0	0	45	0	0	k__Bacteria
5515d62a7e3addecd9bf3cfd4cdd28be	0	0	0	0	0	0	0	0	0	0	0	0	0	0	45	0	k__Bacteria;p__Proteobacteria;c__Alphaproteobacteria;o__Rhodobacterales;f__Rhodobacteraceae;g__Tabrizicola_493969;s__
04b460a153433f8fa7f96ee8466c018a	0	0	0	0	0	0	0	0	0	0	0	0	0	0	23	0	k__Bacteria;p__Proteobacteria;c__Gammaproteobacteria;o__Pseudomonadales_660879;f__Moraxellaceae;g__Acinetobacter;s__Acinetobacter_johnsonii
f923a047bbfad33b654b0e2f3a3c8525	44	0	0	0	0	0	0	0	0	0	0	0	0	0	0	0	k__Bacteria;p__Proteobacteria;c__Gammaproteobacteria;o__Enterobacterales_A_737866;f__Vibrionaceae;g__Vibrio_678715
e2734968f280bfd45738fdd67589e7bc	44	0	0	0	0	0	0	0	0	0	0	0	0	0	0	0	k__Bacteria;p__Proteobacteria;c__Gammaproteobacteria;o__Pseudomonadales_660879;f__Moraxellaceae;g__Acinetobacter;s__Acinetobacter_johnsonii
e5bf0592862d97a9596d55c3c7476f73	0	44	0	0	0	0	0	0	0	0	0	0	0	0	0	0	k__Bacteria;p__Deinococcota;c__Deinococci;o__Deinococcales;f__Thermaceae_405955;g__Thermus_A;s__Thermus_A_scotoductus
8119ec8ded6a330be819cafe6769b168	0	0	0	0	0	0	0	0	0	0	0	0	0	0	44	0	k__Bacteria;p__Firmicutes_A;c__Clostridia_258483;o__Lachnospirales;f__Lachnospiraceae
ecd0c7868b6afddb10fe0443339e188d	0	0	0	0	0	0	0	0	0	0	0	0	0	0	44	0	k__Bacteria;p__Proteobacteria;c__Alphaproteobacteria;o__Rhizobiales_A_504705;f__Xanthobacteraceae_503485
cb23db58e43c81cebc843e5717266656	0	0	0	0	0	0	0	0	0	0	0	0	0	0	44	0	k__Bacteria;p__Bacteroidota;c__Bacteroidia;o__Bacteroidales;f__Marinilabiliaceae;g__JC017;s__JC017_sp004296775
f2bdbd5311ec3355c33d014aed2c1f2b	43	0	0	0	0	0	0	0	0	0	0	0	0	0	0	0	k__Bacteria;p__Firmicutes_A;c__Clostridia_258483;o__Oscillospirales;f__Oscillospiraceae_88309;g__Dysosmobacter;s__Dysosmobacter_sp000403435
472c51e9f0e2c3e2c4d76e7a03f59d5a	43	0	0	0	0	0	0	0	0	0	0	0	0	0	0	0	k__Bacteria;p__Proteobacteria;c__Gammaproteobacteria;o__Burkholderiales_592522;f__Burkholderiaceae_A_592522;g__Acidovorax_A;s__Acidovorax_A_wautersii
32926ff76168a8ec4628f45ee7250223	0	0	0	0	0	0	0	0	0	0	0	0	0	43	0	0	k__Bacteria;p__Proteobacteria;c__Gammaproteobacteria;o__Burkholderiales_592522;f__Burkholderiaceae_A_592522;g__Comamonas_F_589250;s__Comamonas_F_589250_tsuruhatensis
b624b3acd8d53fe606ca4d8aae57600f	42	0	0	0	0	0	0	0	0	0	0	0	0	0	0	0	k__Bacteria;p__Firmicutes_D;c__Bacilli;o__Bacillales_B_310392;f__Bacillaceae_G_310392;g__Bacillus_A;s__Bacillus_A_cytotoxicus
51c6fb9e89f11c05a07fa38d852c89a8	42	0	0	0	0	0	0	0	0	0	0	0	0	0	0	0	k__Bacteria;p__Firmicutes_A;c__Clostridia_258483;o__Lachnospirales;f__Lachnospiraceae;g__COE1
a36a7e5c40c991ff7c317ace7dd26315	0	42	0	0	0	0	0	0	0	0	0	0	0	0	0	0	k__Bacteria;p__Firmicutes_D;c__Bacilli;o__Bacillales_B_302584;f__DSM_18226_301387;g__Bacillus_BD;s__Niallia_oryzisoli
919fe1721fc5deeada6d28e8136c648e	0	0	42	0	0	0	0	0	0	0	0	0	0	0	0	0	k__Bacteria;p__Actinobacteriota;c__Actinomycetia;o__Propionibacteriales;f__Nocardioidaceae;g__Aeromicrobium
ba7a6a4a6c545d73fb83be8225f1f64c	0	0	42	0	0	0	0	0	0	0	0	0	0	0	0	0	k__Bacteria;p__Firmicutes_A;c__Clostridia_258483;o__Lachnospirales;f__Lachnospiraceae
f923da5058a871c728863830ced18c6c	0	0	0	0	42	0	0	0	0	0	0	0	0	0	0	0	k__Bacteria;p__Proteobacteria;c__Gammaproteobacteria;o__Burkholderiales_595422;f__Burkholderiaceae_A_595422;g__Achromobacter
091bef44e0091405b73ad58838ab6350	0	0	0	0	0	0	0	0	0	0	0	0	0	42	0	0	k__Bacteria;p__Deinococcota;c__Deinococci;o__Deinococcales;f__Thermaceae_405955;g__Meiothermus_B_405754;s__Meiothermus_B_405754_silvanus
3183678741d7e068090a4d910327f029	0	0	0	0	0	0	0	0	0	0	0	0	0	0	42	0	k__Bacteria;p__Proteobacteria;c__Gammaproteobacteria;o__Enterobacterales_A_737866;f__Enterobacteriaceae_A;g__Escherichia_710834
d6c9bd4710c87f39667880a749fa76a0	0	0	0	0	0	0	0	0	0	0	0	0	0	0	42	0	k__Bacteria;p__Firmicutes_D;c__Bacilli;o__Lactobacillales;f__Lactobacillaceae;g__Limosilactobacillus
5bc6bc6fbf98bd54f900a5799f26db2e	0	0	0	0	0	0	0	0	0	0	0	0	0	0	42	0	k__Bacteria;p__Proteobacteria;c__Alphaproteobacteria
0b24acedd177eaa2b1101e5d08bd81b9	0	0	0	0	0	0	0	0	0	0	0	0	0	0	30	0	k__Bacteria;p__Firmicutes_A;c__Clostridia_258483;o__Peptostreptococcales;f__Peptostreptococcaceae_256921;g__Romboutsia_B;s__Romboutsia_B_ilealis
a4b3d4d3d07eaaf1e0b6cf764ab815e2	41	0	0	0	0	0	0	0	0	0	0	0	0	0	0	0	k__Bacteria;p__Actinobacteriota;c__Actinomycetia;o__Actinomycetales;f__Kineosporiaceae;g__;s__
60aaa71c0dafbefa7c2374463f6f6ab0	0	41	0	0	0	0	0	0	0	0	0	0	0	0	0	0	k__Bacteria;p__Actinobacteriota;c__Acidimicrobiia_401430;o__Acidimicrobiales
cca11a0735062d1d117eafdbaacb6ff9	0	41	0	0	0	0	0	0	0	0	0	0	0	0	0	0	k__Bacteria;p__Proteobacteria;c__Gammaproteobacteria;o__Pseudomonadales_660879;f__Moraxellaceae;g__Acinetobacter
ec40330c42f1db6440bf372637c89cb7	0	0	0	0	0	0	0	0	0	27	5	5	0	0	0	4	k__Bacteria;p__Actinobacteriota;c__Actinomycetia;o__Actinomycetales;f__Brevibacteriaceae;g__Brevibacterium
4443b8075e76febb785cff659c2c0f0b	0	0	0	0	0	12	0	0	0	0	0	0	0	0	0	0	k__Bacteria;p__Proteobacteria;c__Gammaproteobacteria;o__Burkholderiales_592524;f__Burkholderiaceae_A_574758;g__Massilia
e5fab7186e57740015f6bf0f82186f3c	40	0	0	0	0	0	0	0	0	0	0	0	0	0	0	0	k__Bacteria;p__Proteobacteria;c__Gammaproteobacteria;o__Pseudomonadales_660879;f__Moraxellaceae;g__Acinetobacter;s__Acinetobacter_gerneri
402004c30c54f55e3692bb2548dd9c2c	40	0	0	0	0	0	0	0	0	0	0	0	0	0	0	0	k__Bacteria;p__Proteobacteria;c__Alphaproteobacteria;o__Sphingomonadales;f__Sphingomonadaceae;g__Sphingomonas_L_486704
6bcdf9761b62a3b3872cfef4cb0b08fa	40	0	0	0	0	0	0	0	0	0	0	0	0	0	0	0	k__Bacteria;p__Proteobacteria;c__Gammaproteobacteria;o__Enterobacterales_A_737866;f__Enterobacteriaceae_A
272efbd940cc70976d9cc033aad62070	40	0	0	0	0	0	0	0	0	0	0	0	0	0	0	0	k__Bacteria;p__Firmicutes_A;c__Clostridia_258483;o__TANB77;f__CAG_508;g__UMGS1994;s__UMGS1994_sp900553945
7dd51f5ea433da77ceaff770d566eb32	0	40	0	0	0	0	0	0	0	0	0	0	0	0	0	0	k__Bacteria;p__Firmicutes_D;c__Bacilli;o__Bacillales_B_302584;f__DSM_1321_301386;g__Peribacillus_301373;s__
b347bafdbce258efdf96e864d10a12de	0	0	0	0	0	0	0	0	0	0	0	0	40	0	0	0	k__Bacteria;p__Firmicutes_D;c__Bacilli;o__Lactobacillales;f__Lactobacillaceae;g__Fructilactobacillus;s__Fructilactobacillus_fructivorans
8bf9c3dbafdf2ca8ecfeb9983df3a52f	0	0	0	0	0	0	0	0	0	0	0	0	40	0	0	0	k__Bacteria;p__Firmicutes_D;c__Bacilli;o__Lactobacillales;f__Lactobacillaceae;g__Fructilactobacillus;s__Fructilactobacillus_fructivorans
5f0a836dcb66332b726b3a5eec2aa5e8	0	0	0	0	0	0	0	0	0	0	0	0	40	0	0	0	k__Bacteria;p__Proteobacteria;c__Gammaproteobacteria;o__Enterobacterales_A_737866;f__Shewanellaceae_666538;g__Shewanella
1cbc901e8a190ffca9a8fce67ed4c7c1	0	0	0	0	0	0	0	0	0	0	0	0	0	0	40	0	k__Bacteria;p__Proteobacteria;c__Gammaproteobacteria;o__Enterobacterales_A_737866;f__Enterobacteriaceae_A;g__Escherichia_710834
f40e57b7278e651a50d98fc2e2b58524	39	0	0	0	0	0	0	0	0	0	0	0	0	0	0	0	k__Bacteria;p__Bacteroidota;c__Bacteroidia;o__Bacteroidales;f__Bacteroidaceae;g__Bacteroides_H;s__Bacteroides_H_sp007896885
d5e71be47c77e7938a25cb9fc28f4eb5	39	0	0	0	0	0	0	0	0	0	0	0	0	0	0	0	k__Bacteria;p__Firmicutes_B_370541;c__Syntrophomonadia;o__Syntrophomonadales;f__Syntrophomonadaceae_368540;g__DTU018;s__DTU018_sp001513155
673ff6682404abef5ff61c42c9af744c	39	0	0	0	0	0	0	0	0	0	0	0	0	0	0	0	k__Bacteria;p__Firmicutes_A;c__Clostridia_258483;o__Lachnospirales;f__Defluviitaleaceae;g__Defluviitalea_A
6d7cc434a855cf9d8e51596960ea09a5	39	0	0	0	0	0	0	0	0	0	0	0	0	0	0	0	k__Bacteria;p__Firmicutes_A;c__Clostridia_258483;o__Lachnospirales;f__Lachnospiraceae;g__14_2;s__
950f9c4771027d28bfa31bb603d454d9	0	39	0	0	0	0	0	0	0	0	0	0	0	0	0	0	k__Bacteria;p__Dependentiae;c__Babeliae;o__Babeliales;f__Babeliaceae;g__Babela;s__Babela_massiliensis
20ba899b6d956f9f9e0c1eb0aa0797d3	0	0	0	0	0	0	21	0	2	0	0	0	16	0	0	0	k__Bacteria;p__Proteobacteria;c__Gammaproteobacteria;o__Burkholderiales_592524;f__Burkholderiaceae_A_574758;g__Massilia
3ec16dfa36b2526b90bf0047a3ad52d6	0	0	0	0	0	0	0	0	0	0	0	39	0	0	0	0	k__Bacteria;p__Bacteroidota;c__Bacteroidia;o__Bacteroidales;f__Marinifilaceae;g__Butyricimonas;s__Butyricimonas_synergistica
494028ad0651a6d1e5a6f9d7ea3b85ef	0	0	0	0	0	0	0	0	0	0	0	39	0	0	0	0	k__Bacteria;p__Proteobacteria;c__Alphaproteobacteria;o__Acetobacterales;f__Acetobacteraceae;g__Acetobacter
3a3f11b9385d8e5248bc699576208691	0	0	0	0	6	0	10	0	0	0	0	0	0	0	0	0	k__Bacteria;p__Actinobacteriota;c__Actinomycetia;o__Mycobacteriales;f__Mycobacteriaceae;g__Lawsonella;s__
249023ca06cd95653ff5340e36a70878	0	0	0	0	0	0	6	0	0	0	0	0	0	0	0	0	k__Bacteria;p__Fusobacteriota;c__Fusobacteriia;o__Fusobacteriales_993521;f__Fusobacteriaceae_993521;g__Fusobacterium_C;s__
81f2d83c56d9781b7319f4069fd7ebc9	0	0	0	0	0	0	0	0	0	0	0	0	0	39	0	0	k__Bacteria;p__Patescibacteria;c__Dojkabacteria;o__SC72;f__SC72;g__UBA2259;s__UBA2259_sp002347605
c49f2780504f9b242a354a2df0cce0b6	0	0	0	0	0	0	0	0	0	0	0	0	0	0	39	0	k__Bacteria;p__Firmicutes_A;c__Clostridia_258483;o__Lachnospirales;f__Lachnospiraceae;g__Eubacterium_F;s__Eubacterium_F_sp000687695
2afcebe6ef075df9fa2c8f6463deeb59	0	0	0	0	0	0	0	0	0	0	0	0	0	0	39	0	k__Bacteria;p__Proteobacteria;c__Gammaproteobacteria;o__Steroidobacterales;f__Steroidobacteraceae;g__Povalibacter;s__
1483b0bfc660e3612fdd34079fd85a30	38	0	0	0	0	0	0	0	0	0	0	0	0	0	0	0	k__Bacteria
30ec5d238d9221712f294f129a1bb7db	0	38	0	0	0	0	0	0	0	0	0	0	0	0	0	0	k__Bacteria
3ec9c3e253f17f4d122624c605293ca6	0	0	6	0	0	0	5	18	0	0	0	0	0	0	0	0	k__Bacteria;p__Actinobacteriota;c__Actinomycetia;o__Mycobacteriales;f__Mycobacteriaceae;g__Corynebacterium
5c9601b62c26a9d4b3a0353f6a1bf98a	0	0	0	0	0	0	0	12	0	0	0	0	0	0	0	0	k__Bacteria
c52917025335d061ebfe18c6f7248142	0	0	0	0	0	0	0	0	0	0	0	0	0	0	38	0	k__Bacteria;p__Proteobacteria;c__Gammaproteobacteria
0a95cd47b83b15d96f1ba754471b0b55	0	0	0	0	0	0	0	0	0	0	0	0	0	0	38	0	k__Bacteria
026a378f03723900ed399dfcc333866a	37	0	0	0	0	0	0	0	0	0	0	0	0	0	0	0	k__Bacteria;p__Bacteroidota;c__Bacteroidia;o__Bacteroidales;f__Muribaculaceae;g__CAG_873;s__CAG_873_sp011959565
8ba3bb802407a9d3950c5882580eee51	37	0	0	0	0	0	0	0	0	0	0	0	0	0	0	0	k__Bacteria;p__Bacteroidota;c__Bacteroidia;o__Bacteroidales;f__Bacteroidaceae;g__Alloprevotella;s__Alloprevotella_sp900095835
7e2646370904a3f0914c046472c7b57b	37	0	0	0	0	0	0	0	0	0	0	0	0	0	0	0	k__Bacteria;p__Bacteroidota;c__Bacteroidia;o__Bacteroidales;f__Muribaculaceae;g__Muribaculum;s__Muribaculum_intestinale
47b5f7c9c83770ac3c331292e1675e00	0	37	0	0	0	0	0	0	0	0	0	0	0	0	0	0	k__Bacteria;p__Firmicutes_C;c__Negativicutes
3e4a7f3bfe87c12e62d8961ae8a517a5	0	37	0	0	0	0	0	0	0	0	0	0	0	0	0	0	k__Bacteria;p__Actinobacteriota;c__Actinomycetia;o__Actinomycetales;f__Cellulomonadaceae;g__Cellulosimicrobium
d64c3e952196d17809641b89bd0e9ed6	0	37	0	0	0	0	0	0	0	0	0	0	0	0	0	0	k__Bacteria;p__Actinobacteriota;c__Actinomycetia;o__Propionibacteriales;f__Propionibacteriaceae;g__Cutibacterium;s__Cutibacterium_acnes
9f1d7000b71c3871e2a92730d1849d2f	0	10	0	0	0	0	0	0	0	0	0	0	0	27	0	0	k__Bacteria
1758d54bda537c6011b5f92d34b3a3a1	0	0	32	0	0	0	0	0	0	0	5	0	0	0	0	0	k__Bacteria;p__Proteobacteria;c__Gammaproteobacteria;o__Burkholderiales_592524;f__Burkholderiaceae_A_574758;g__Massilia
d907d9ccd208fdd0dcea6d4753713ea8	0	0	0	0	0	0	0	0	0	0	0	0	37	0	0	0	k__Bacteria;p__Firmicutes_D;c__Bacilli;o__ML615J_28;f__CAG_698;g__UBA2253;s__
ff11ea64236cb650c0ea266d7c007562	0	0	0	0	0	0	0	0	0	0	0	0	0	0	37	0	k__Bacteria;p__Proteobacteria;c__Gammaproteobacteria;o__Pseudomonadales_650611;f__Pseudomonadaceae;g__Pseudomonas_E_647464
1c3430f4bda437a5ab87073c84ad1b5e	0	0	0	0	0	0	0	0	0	0	0	0	0	0	0	37	k__Bacteria;p__Actinobacteriota;c__Actinomycetia;o__Nanopelagicales;f__Nanopelagicaceae;g__Nanopelagicus;s__
fc004b68f5caab99821dfe27910f96fd	36	0	0	0	0	0	0	0	0	0	0	0	0	0	0	0	k__Bacteria;p__Firmicutes_A;c__Clostridia_258483;o__Lachnospirales;f__Lachnospiraceae;g__Ventrimonas;s__Ventrimonas_sp003611875
909f50f827fd26f424ea1d9d9d72cf09	36	0	0	0	0	0	0	0	0	0	0	0	0	0	0	0	k__Bacteria;p__Firmicutes_A;c__Clostridia_258483;o__Lachnospirales;f__Lachnospiraceae
0b87ad5a8ce532e55f0b4c5cad918bba	36	0	0	0	0	0	0	0	0	0	0	0	0	0	0	0	k__Bacteria;p__Firmicutes_C;c__Negativicutes;o__Veillonellales;f__Dialisteraceae;g__Dialister;s__Dialister_invisus
e2403bb6f9f7fe93ddd47728428f9298	36	0	0	0	0	0	0	0	0	0	0	0	0	0	0	0	k__Bacteria;p__Desulfobacterota_G_459546;c__Desulfuromonadia;o__Geobacterales;f__Geobacteraceae
a941c6c1203e4cc9f5bc183aa51cddd8	36	0	0	0	0	0	0	0	0	0	0	0	0	0	0	0	k__Archaea;p__Methanobacteriota_A_1229;c__Methanobacteria;o__Methanobacteriales;f__Methanothermobacteraceae_A;g__Methanothermobacter_A_884
4d66ae9e538d08396d672a6d580ff790	36	0	0	0	0	0	0	0	0	0	0	0	0	0	0	0	k__Bacteria;p__Acidobacteriota;c__Vicinamibacteria;o__Vicinamibacterales;f__UBA2999;g__;s__
9bb5e30657edb438d9fade9e344dd84f	0	36	0	0	0	0	0	0	0	0	0	0	0	0	0	0	k__Bacteria;p__Firmicutes_D;c__Bacilli;o__RF39;f__UBA660;g__Onthocola_B;s__Onthocola_B_sp000437355
4b700b963abc37b89990a2219063298f	0	36	0	0	0	0	0	0	0	0	0	0	0	0	0	0	k__Bacteria;p__Proteobacteria;c__Alphaproteobacteria;o__Dongiales;f__Dongiaceae;g__SYSU_D60014;s__SYSU_D60014_sp003576685
8645a7c95614a5fe656ac5260800ac7c	0	0	36	0	0	0	0	0	0	0	0	0	0	0	0	0	k__Bacteria;p__Bacteroidota;c__Bacteroidia;o__Bacteroidales;f__Marinilabiliaceae;g__JC017;s__JC017_sp004296775
e7a7d3d9669976315ea608da95ea378c	0	0	0	0	36	0	0	0	0	0	0	0	0	0	0	0	k__Bacteria;p__Actinobacteriota;c__Actinomycetia;o__Actinomycetales;f__Cellulomonadaceae;g__Cellulomonas;s__Cellulomonas_endophytica
539a64b0de849b5649791b6af37b4791	0	0	0	0	0	4	0	0	0	0	0	0	32	0	0	0	k__Bacteria;p__Proteobacteria;c__Alphaproteobacteria;o__Rhodobacterales;f__Rhodobacteraceae;g__Rubellimicrobium;s__Rubellimicrobium_roseum
4039e283a76b4b9cd89ff13710ba1fcb	0	0	0	0	0	0	0	0	0	0	0	0	0	0	36	0	k__Bacteria;p__Proteobacteria;c__Gammaproteobacteria;o__Enterobacterales_A_737866;f__Enterobacteriaceae_A;g__Klebsiella_724518
a66e6d6d43936e00fddb8b36789852d2	0	0	0	0	0	0	0	0	0	0	0	0	0	0	36	0	k__Bacteria;p__Proteobacteria;c__Gammaproteobacteria;o__Enterobacterales_A_737866;f__Alteromonadaceae_665222;g__Cognaticolwellia
13574b21cc8abdea86ad95264fc276b2	35	0	0	0	0	0	0	0	0	0	0	0	0	0	0	0	k__Bacteria;p__Firmicutes_A;c__Clostridia_258483;o__Peptostreptococcales;f__Anaerovoracaceae;g__RUG11894;s__
60dd4f773b6a57b2835d459c3bcaec96	35	0	0	0	0	0	0	0	0	0	0	0	0	0	0	0	k__Bacteria;p__Thermotogota;c__Thermotogae;o__Petrotogales;f__Petrotogaceae;g__Defluviitoga;s__Defluviitoga_tunisiensis
60607ff0a7fa9e5cb0d492b10021aec3	7	0	0	0	0	0	0	0	0	0	0	0	0	0	28	0	k__Bacteria;p__Bacteroidota;c__Bacteroidia;o__Bacteroidales;f__UBA932;g__;s__
227e662a46b7a7fca5f51f908fdc5872	2	0	0	0	0	0	0	0	0	0	0	0	0	0	29	0	k__Bacteria
472f1c722a1a2ac71e166e4c048669b5	0	0	0	0	0	0	0	0	0	0	0	35	0	0	0	0	k__Bacteria;p__Deinococcota;c__Deinococci;o__Deinococcales;f__Thermaceae_405955;g__Thermus_A;s__Thermus_A_scotoductus
971c79d2a7bc7ce06954f08dcce1df39	0	0	0	0	31	0	0	4	0	0	0	0	0	0	0	0	k__Bacteria
cbabb56104de613160bd91bd32ca83dc	0	0	0	0	8	0	0	0	0	0	0	0	0	0	19	0	k__Bacteria;p__Proteobacteria;c__Gammaproteobacteria;o__Enterobacterales_A_737866;f__Pasteurellaceae;g__Haemophilus_D_735815
f6da93117c6bd8dcfd56a17903a2ccbe	0	0	0	0	0	0	8	0	0	0	0	0	0	0	0	0	k__Bacteria;p__Proteobacteria;c__Gammaproteobacteria;o__Pseudomonadales_660879;f__Moraxellaceae;g__Acinetobacter;s__Acinetobacter_schindleri
2351a18500238466f588208345d837f3	0	0	0	0	0	0	0	0	0	0	0	0	0	0	35	0	k__Bacteria;p__Proteobacteria;c__Gammaproteobacteria;o__Enterobacterales_A_737866;f__Alteromonadaceae_665222;g__Cognaticolwellia;s__Cognaticolwellia_polaris
2d6d4efa808d0130eb068fefbf99ab3d	0	0	0	0	0	0	0	0	0	0	0	0	0	0	35	0	k__Bacteria;p__Firmicutes_D;c__Bacilli;o__Lactobacillales;f__Lactobacillaceae;g__Lactobacillus;s__Lactobacillus_delbrueckii
4ef00f23f58efdc5a022e2344b489a29	0	0	0	0	0	0	0	0	0	0	0	0	0	0	35	0	k__Bacteria;p__Proteobacteria;c__Gammaproteobacteria;o__Enterobacterales_A_737866;f__Enterobacteriaceae_A
44437b4d312e604e26326e3a1fe2c2c9	0	0	0	0	0	0	0	0	0	0	0	0	0	0	35	0	k__Bacteria;p__Proteobacteria;c__Gammaproteobacteria;o__Enterobacterales_A_737866;f__Enterobacteriaceae_A;g__Klebsiella_724518
3c710db76134fd867ee9665f552736c2	34	0	0	0	0	0	0	0	0	0	0	0	0	0	0	0	k__Bacteria;p__Firmicutes_D;c__Bacilli;o__Lactobacillales;f__Listeriaceae;g__Listeria_A
e2a465f742cc76d495a6a6ea388d65f1	0	0	0	0	34	0	0	0	0	0	0	0	0	0	0	0	k__Bacteria;p__Fusobacteriota;c__Fusobacteriia;o__Fusobacteriales_993521;f__Fusobacteriaceae_993521;g__Fusobacterium_C;s__Fusobacterium_C_nucleatum_993238
a4c4e0064d03a7da784eea6b650760ad	0	0	0	0	0	0	34	0	0	0	0	0	0	0	0	0	k__Bacteria;p__Firmicutes_D;c__Bacilli;o__Staphylococcales;f__Staphylococcaceae;g__Staphylococcus;s__Staphylococcus_equorum
c84e028ffc04c29c3b951537d86d759c	0	0	0	0	0	0	0	0	0	0	0	0	31	0	0	0	k__Bacteria;p__Proteobacteria;c__Gammaproteobacteria;o__Pseudomonadales_650611;f__Pseudomonadaceae;g__Pseudomonas_E_647464
3c4059ce2ba55024e275a59dd836b531	0	0	0	0	0	0	0	0	0	0	0	0	0	0	0	34	k__Bacteria;p__Proteobacteria;c__Alphaproteobacteria;o__Acetobacterales;f__Acetobacteraceae;g__Komagataeibacter;s__Komagataeibacter_saccharivorans
d9bc3230d878e52af8138c58ec02fe0f	11	0	0	0	0	0	0	0	0	0	0	0	0	0	22	0	k__Bacteria;p__Firmicutes_A;c__Clostridia_258483;o__Acetivibrionales;f__DSM_8532;g__Thermoclostridium_A;s__
8412c8bf190e4ecb13249e70373e5d10	7	0	0	0	0	0	0	0	0	0	20	0	0	0	0	0	k__Bacteria;p__Proteobacteria;c__Gammaproteobacteria;o__Pseudomonadales_660879;f__Moraxellaceae;g__Acinetobacter;s__Acinetobacter_johnsonii
12b058bd971fcaea50dea6c6c2f9df77	0	0	33	0	0	0	0	0	0	0	0	0	0	0	0	0	k__Bacteria;p__Proteobacteria;c__Alphaproteobacteria;o__Sphingomonadales;f__Sphingomonadaceae;g__Sphingomonas_L_486704
2cb12f58680233ffadf3281a5f6e3c09	0	0	0	0	0	0	0	0	0	21	0	0	0	0	0	0	k__Bacteria
ccc3f38a1120efd9a85d071d5b79ca82	0	0	0	0	3	0	0	0	0	0	0	0	0	0	0	0	k__Bacteria;p__Proteobacteria;c__Gammaproteobacteria;o__Enterobacterales_A_737866;f__Enterobacteriaceae_A
fad6784e3ae483e51fcfffa7e8047691	0	0	0	0	0	0	33	0	0	0	0	0	0	0	0	0	k__Bacteria;p__Proteobacteria;c__Alphaproteobacteria;o__Azospirillales_507929;f__Azospirillaceae_507917;g__Azospirillum
161943a4262e575ce4005103f77db06a	0	0	0	0	0	0	0	0	0	0	0	0	0	0	33	0	k__Bacteria;p__Firmicutes_G;c__Limnochordia;o__DTU010;f__DTU012;g__DTU012;s__DTU012_sp900019385
157baddc1499175abe9971fe420b668c	0	0	0	0	0	0	0	0	0	0	0	0	0	0	23	0	k__Bacteria
28176e1566fae1c99d479f9c411b6ee6	0	0	0	0	0	0	0	0	0	0	0	0	0	0	0	33	k__Bacteria;p__Firmicutes_D;c__Bacilli;o__Staphylococcales;f__Staphylococcaceae;g__Staphylococcus
d471fa4fa4a184f2abde4ff7644ea3f1	32	0	0	0	0	0	0	0	0	0	0	0	0	0	0	0	k__Bacteria;p__Actinobacteriota;c__Actinomycetia;o__Actinomycetales;f__Micrococcaceae;g__Paenarthrobacter;s__
f55762a54c4c940634cbf28398da4dc1	32	0	0	0	0	0	0	0	0	0	0	0	0	0	0	0	k__Bacteria;p__Proteobacteria;c__Gammaproteobacteria;o__Pseudomonadales_660879;f__Moraxellaceae;g__Acinetobacter;s__Acinetobacter_johnsonii
5676ee1036bb5ca21c5e5dda9c82ae57	32	0	0	0	0	0	0	0	0	0	0	0	0	0	0	0	k__Bacteria;p__Firmicutes_A;c__Clostridia_258483;o__Lachnospirales;f__Lachnospiraceae;g__UBA3282;s__UBA3282_sp003611805
6efb7b03ef318b214d58fd823b1a7a49	0	32	0	0	0	0	0	0	0	0	0	0	0	0	0	0	k__Bacteria;p__Proteobacteria;c__Alphaproteobacteria;o__Dongiales;f__Dongiaceae;g__SYSU_D60014;s__SYSU_D60014_sp003576685
c4c35db386e496f00b9e21ae0cb9da9d	0	32	0	0	0	0	0	0	0	0	0	0	0	0	0	0	k__Bacteria;p__Proteobacteria;c__Gammaproteobacteria;o__Enterobacterales_A_737866;f__Enterobacteriaceae_A
45186441ae2ac61f0b8cde06e58fd7c2	0	6	0	0	0	0	0	0	10	0	4	0	0	9	0	0	k__Bacteria
d2732bc626bcef406f187d7511454590	0	0	32	0	0	0	0	0	0	0	0	0	0	0	0	0	k__Bacteria;p__Actinobacteriota;c__Actinomycetia;o__Propionibacteriales;f__Nocardioidaceae
bdf78d2719824eded2e019fdedd2c40e	0	0	0	12	0	0	0	0	0	0	0	0	0	0	0	0	k__Bacteria;p__Proteobacteria;c__Gammaproteobacteria;o__Enterobacterales_A_737866;f__Enterobacteriaceae_A
d2f052f44440f4007e0d7278648e62dc	0	0	0	0	32	0	0	0	0	0	0	0	0	0	0	0	k__Bacteria;p__Bacteroidota;c__Bacteroidia;o__Bacteroidales;f__Bacteroidaceae
d6ec77c833db9d9878d0eba05d812fb8	0	0	0	0	0	0	0	0	0	0	0	0	32	0	0	0	k__Bacteria;p__Proteobacteria;c__Gammaproteobacteria;o__Burkholderiales_592522;f__Burkholderiaceae_A_592522;g__Acidovorax_A
8edb60315253fc653232ae1aeace1876	0	0	0	0	0	0	0	0	0	0	0	0	32	0	0	0	k__Bacteria;p__Proteobacteria;c__Gammaproteobacteria;o__Pseudomonadales_650611;f__Pseudomonadaceae;g__Pseudomonas_E_647464;s__Pseudomonas_E_647464_putida
72818445fe31cbaecd2200e79f43e70f	0	0	0	0	0	0	0	0	0	0	0	0	0	0	32	0	k__Bacteria;p__Proteobacteria;c__Alphaproteobacteria;o__Rhizobiales_A_504705;f__Beijerinckiaceae;g__Microvirga
b71f4a430e4d23a7d58764f402943273	0	0	0	0	0	0	0	0	0	0	0	0	0	0	32	0	k__Bacteria;p__Desulfobacterota_B;c__Binatia;o__Binatales;f__Binataceae;g__Binatus
2735e71c340370c9ddef06f0ecbee3d6	31	0	0	0	0	0	0	0	0	0	0	0	0	0	0	0	k__Bacteria;p__Firmicutes_A;c__Clostridia_258483;o__Lachnospirales;f__Lachnospiraceae;g__Porcincola;s__Porcincola_intestinalis
5d3129738e1d1e484ef05d4a841e2145	31	0	0	0	0	0	0	0	0	0	0	0	0	0	0	0	k__Bacteria;p__Proteobacteria;c__Gammaproteobacteria;o__Pseudomonadales_660879;f__Moraxellaceae;g__Acinetobacter;s__Acinetobacter_haemolyticus
eadf51aecac83e6310f77f4d7f7f68f8	31	0	0	0	0	0	0	0	0	0	0	0	0	0	0	0	k__Bacteria;p__Firmicutes_A;c__Clostridia_258483;o__Lachnospirales;f__Lachnospiraceae
acfb3b6c186e2af728e44c536a4e5dee	31	0	0	0	0	0	0	0	0	0	0	0	0	0	0	0	k__Bacteria;p__Chlamydiota;c__Chlamydiia;o__Chlamydiales_778124;f__Rhabdochlamydiaceae;g__Rhabdochlamydia;s__Rhabdochlamydia_sp901000775
c6002ef1e1e992bde6a22ffaebc66f6c	31	0	0	0	0	0	0	0	0	0	0	0	0	0	0	0	k__Bacteria;p__Firmicutes_A;c__Clostridia_258483;o__Oscillospirales;f__Oscillospiraceae_88309;g__Enterenecus;s__
de5bba2696f70f837a867812f1695e4b	0	4	0	0	7	0	0	0	0	0	0	20	0	0	0	0	k__Bacteria
8f759e1fa88b3ec6f4ddc06d2944bcf3	0	0	31	0	0	0	0	0	0	0	0	0	0	0	0	0	k__Bacteria;p__Proteobacteria;c__Alphaproteobacteria;o__Rickettsiales;f__Anaplasmataceae;g__Wolbachia;s__Wolbachia_pipientis_A_550493
840bb29f4a84f66a862e4cbb457e5c1d	0	0	0	0	0	0	0	0	0	0	0	0	22	7	0	0	k__Bacteria
d94a23d10bcc6a463e3140841ce3e4af	0	0	0	0	0	0	0	0	0	0	0	0	0	0	31	0	k__Bacteria;p__Firmicutes_D;c__Bacilli;o__Lactobacillales;f__Lactobacillaceae;g__Pediococcus;s__Pediococcus_acidilactici
01ea39b553832ee301de00e7035276fd	0	0	0	0	0	0	0	0	0	0	0	0	0	0	31	0	k__Bacteria;p__Desulfobacterota_I;c__Desulfovibrionia;o__Desulfovibrionales;f__Desulfovibrionaceae;g__Bilophila;s__Bilophila_wadsworthia
e0c6e82a5a08be225e96e82bed6b659f	0	0	0	0	0	0	0	0	0	0	0	0	0	0	31	0	k__Bacteria;p__Cyanobacteria;c__Cyanobacteriia;o__Cyanobacteriales;f__Coleofasciculaceae_23681;g__PCC7113;s__PCC7113_sp000317515
fa4efd4c21fab4f35b39ff4b7f4be257	0	0	0	0	0	0	0	0	0	0	0	0	0	0	27	4	k__Bacteria;p__Firmicutes_G;c__Limnochordia;o__DTU010;f__DTU012;g__DTU012;s__DTU012_sp900019385
bb5ebe61c037c38951710f2de7b3b834	0	0	0	0	0	0	0	0	0	0	0	0	0	0	27	4	k__Bacteria;p__Proteobacteria;c__Alphaproteobacteria;o__Reyranellales;f__Reyranellaceae;g__Reyranella
7db75ed6c38531b82899d6809ddc2c8d	0	0	0	0	0	0	0	0	0	0	0	0	0	0	0	31	k__Bacteria;p__Firmicutes_D;c__Bacilli;o__Lactobacillales;f__Streptococcaceae;g__Streptococcus
5f095d24e053fe0e789892adb917e51d	0	0	0	0	0	0	0	0	0	0	0	0	0	0	0	31	k__Bacteria;p__Chloroflexota;c__Chloroflexia;o__Chloroflexales_407288;f__Chloroflexaceae;g__Viridilinea;s__Viridilinea_mediisalina
437be59a80f4e7adb2bf52bdd060f76e	30	0	0	0	0	0	0	0	0	0	0	0	0	0	0	0	k__Bacteria;p__Bacteroidota;c__Bacteroidia;o__Bacteroidales;f__Muribaculaceae;g__Duncaniella;s__Duncaniella_sp001689575
5de6a0a6a007189d74b693aadd33edc5	30	0	0	0	0	0	0	0	0	0	0	0	0	0	0	0	k__Bacteria;p__Proteobacteria;c__Gammaproteobacteria;o__Burkholderiales_592524;f__Burkholderiaceae_A_580492;g__Burkholderia
0f53de3af5de53d0ac5ae1a6a960545c	30	0	0	0	0	0	0	0	0	0	0	0	0	0	0	0	k__Bacteria;p__Firmicutes_A;c__Clostridia_258483;o__Tissierellales;f__Peptoniphilaceae;g__Anaerococcus;s__Anaerococcus_octavius
d9f40de3f74276a687b120d6a424e6ee	30	0	0	0	0	0	0	0	0	0	0	0	0	0	0	0	k__Bacteria;p__Bacteroidota;c__Bacteroidia;o__Flavobacteriales_877923;f__Flavobacteriaceae;g__Flavobacterium;s__Flavobacterium_chungnamense
da931f6a0c555b69c070d5461a668fdb	0	30	0	0	0	0	0	0	0	0	0	0	0	0	0	0	k__Bacteria;p__Bacteroidota;c__Bacteroidia;o__Bacteroidales;f__Marinilabiliaceae;g__JC017;s__JC017_sp004296775
35204a0189ed5b6f60201ca8c6784ad2	0	3	0	0	0	0	0	12	0	0	0	0	0	5	0	0	k__Bacteria
b9001db0c3abdcd07ddb5195d2eed4d0	0	0	0	30	0	0	0	0	0	0	0	0	0	0	0	0	k__Bacteria;p__Proteobacteria;c__Alphaproteobacteria;o__Rickettsiales;f__Anaplasmataceae;g__Wolbachia;s__Wolbachia_pipientis_A_550493
174a1ba1b7e9d0970f3ea1a8f91e0de0	0	0	0	0	0	0	0	0	0	30	0	0	0	0	0	0	k__Bacteria;p__Firmicutes_D;c__Bacilli;o__Bacillales_B_302584;f__DSM_18226_301387;g__Robertmurraya_298194;s__Robertmurraya_korlensis
4c1c20327b43e23857baf2238166612e	0	0	0	0	0	0	0	0	0	0	0	30	0	0	0	0	k__Bacteria;p__Bacteroidota;c__Bacteroidia;o__Bacteroidales;f__Marinilabiliaceae;g__JC017;s__JC017_sp004296775
d613d127487f356265bf1608d6d2792e	0	0	0	0	0	0	11	0	0	0	0	0	0	0	0	0	k__Bacteria;p__Firmicutes_D;c__Bacilli;o__Staphylococcales;f__Staphylococcaceae;g__Staphylococcus
432381d635d87b30f3575512e3dfc5c1	0	0	0	0	0	0	0	0	0	0	0	0	30	0	0	0	k__Bacteria;p__Proteobacteria;c__Gammaproteobacteria;o__Burkholderiales_592524;f__Burkholderiaceae_A_574870;g__Undibacterium_570144;s__Undibacterium_luofuense
98aad59f36dd04e7ae0d71d26c788b58	0	0	0	0	0	0	0	0	0	0	0	0	30	0	0	0	k__Bacteria;p__Nitrospirota_A_437815;c__Nitrospiria;o__Nitrospirales;f__Nitrospiraceae;g__Nitrospira_F_437423;s__
79be0f3245293796069afc857a43f7e7	0	0	0	0	0	0	0	0	0	0	0	0	0	27	0	0	k__Bacteria
886b5cc4d3e8854a37a37217e410683e	0	0	0	0	0	0	0	0	0	0	0	0	0	0	30	0	k__Bacteria;p__Proteobacteria;c__Gammaproteobacteria;o__Pseudomonadales_660879;f__Moraxellaceae;g__Acinetobacter
aec1371adce7e6acac47dbd50458a6e8	0	0	0	0	0	0	0	0	0	0	0	0	0	0	30	0	k__Bacteria;p__Actinobacteriota;c__Acidimicrobiia_401430;o__Acidimicrobiales
29d5892697b087ad55e5575211ae4748	0	0	0	0	0	0	0	0	0	0	0	0	0	0	30	0	k__Bacteria;p__Firmicutes_D;c__Bacilli;o__Lactobacillales;f__Lactobacillaceae;g__Limosilactobacillus;s__Limosilactobacillus_fermentum
fe32747356d5d13f393dd976637fc937	0	0	0	0	0	0	0	0	0	0	0	0	0	0	30	0	k__Bacteria;p__Actinobacteriota;c__Coriobacteriia;o__Coriobacteriales;f__Atopobiaceae;g__Parafannyhessea;s__Parafannyhessea_umbonata_A
f46558e037734a4737d69bfc904886a4	0	0	0	0	0	0	0	0	0	0	0	0	0	0	30	0	k__Bacteria;p__Proteobacteria;c__Gammaproteobacteria;o__Enterobacterales_A_737866;f__Enterobacteriaceae_A;g__Klebsiella_724518
a2c63f97d3c4bf8b1524567d4d37860a	29	0	0	0	0	0	0	0	0	0	0	0	0	0	0	0	k__Bacteria;p__Firmicutes_A;c__Clostridia_258483;o__Oscillospirales;f__Oscillospiraceae_88309;g__Evtepia;s__
e39d9dd27208667cdbb1fb2df1bf529b	29	0	0	0	0	0	0	0	0	0	0	0	0	0	0	0	k__Bacteria;p__Firmicutes_D;c__Bacilli;o__Lactobacillales;f__Streptococcaceae;g__Streptococcus;s__Streptococcus_parasanguinis
b5f500edb7d12c7a8ffe65ddc08e167b	29	0	0	0	0	0	0	0	0	0	0	0	0	0	0	0	k__Bacteria;p__Firmicutes_A;c__Clostridia_258483;o__Lachnospirales;f__Lachnospiraceae;g__1XD42_69;s__1XD42_69_sp003612565
16d96895866dab21d7a58097c0be5925	0	29	0	0	0	0	0	0	0	0	0	0	0	0	0	0	k__Bacteria;p__Actinobacteriota;c__Actinomycetia;o__Mycobacteriales;f__Mycobacteriaceae;g__Mycobacterium
fcf7dd1df0768f3f737e01c3f131be80	0	29	0	0	0	0	0	0	0	0	0	0	0	0	0	0	k__Bacteria
b6393e1b4a94818e9d5b172aa163d576	0	0	29	0	0	0	0	0	0	0	0	0	0	0	0	0	k__Bacteria
74cee421816cc6493bf8cbb06a94eef6	0	0	0	0	0	0	0	0	0	10	0	0	19	0	0	0	k__Bacteria
0b0202cca9577a4913085f7dd554e5f2	0	0	0	0	0	0	0	0	0	0	0	29	0	0	0	0	k__Bacteria;p__Proteobacteria;c__Gammaproteobacteria;o__Pseudomonadales_660879;f__Moraxellaceae;g__Acinetobacter;s__Acinetobacter_johnsonii
a190365899c6c0791add406a5a6e6586	0	0	0	0	13	16	0	0	0	0	0	0	0	0	0	0	k__Bacteria;p__Bacteroidota;c__Bacteroidia;o__Cytophagales;f__Spirosomaceae;g__Runella;s__Runella_zeae
1a2782afb6bc37eb5a949fe3fa3d0322	0	0	0	0	0	29	0	0	0	0	0	0	0	0	0	0	k__Bacteria;p__Proteobacteria;c__Alphaproteobacteria;o__Acetobacterales;f__Acetobacteraceae;g__Acetobacter
e06de96a24d514621099fb9c6e9b88c6	0	0	0	0	0	0	0	0	0	0	0	0	0	0	29	0	k__Bacteria;p__Firmicutes_A;c__Clostridia_258483;o__Lachnospirales;f__Lachnospiraceae;g__Ventrimonas;s__Ventrimonas_sp003611875
db5e6f15fc14a5d70e25fa4e69dfea7d	0	0	0	0	0	0	0	0	0	0	0	0	0	0	29	0	k__Bacteria
b497e9795e492a1b32090287d19fcbdf	0	0	0	0	0	0	0	0	0	0	0	0	0	0	29	0	k__Bacteria;p__Actinobacteriota;c__Actinomycetia;o__Mycobacteriales;f__Geodermatophilaceae;g__Blastococcus
e5386c579d9c9234015a486b3b3086ff	28	0	0	0	0	0	0	0	0	0	0	0	0	0	0	0	k__Bacteria;p__Bacteroidota;c__Bacteroidia;o__Bacteroidales;f__Bacteroidaceae;g__Alloprevotella;s__Alloprevotella_sp900095835
133127c8b349d9f092da3b0288418b7a	28	0	0	0	0	0	0	0	0	0	0	0	0	0	0	0	k__Bacteria;p__Proteobacteria;c__Gammaproteobacteria;o__Enterobacterales_A_737866;f__Pasteurellaceae;g__Haemophilus_D_736121
f307a99d372c1fb022968ca5ee00aae1	28	0	0	0	0	0	0	0	0	0	0	0	0	0	0	0	k__Bacteria;p__Bacteroidota;c__Bacteroidia;o__Bacteroidales;f__Muribaculaceae
6de67d0e85fe8bbf0b0a0e9e40f35258	28	0	0	0	0	0	0	0	0	0	0	0	0	0	0	0	k__Bacteria;p__Bacteroidota;c__Bacteroidia;o__Bacteroidales;f__Muribaculaceae;g__CAG_485;s__CAG_485_sp002493045
b842bad66581f9b4a647752f7ceb8adc	0	28	0	0	0	0	0	0	0	0	0	0	0	0	0	0	k__Bacteria;p__Firmicutes_D;c__Bacilli;o__Lactobacillales;f__Streptococcaceae;g__Streptococcus;s__Streptococcus_parasuis
6f2d6804b97592a7854f1c0d3d9f4dbe	0	28	0	0	0	0	0	0	0	0	0	0	0	0	0	0	k__Bacteria;p__Fusobacteriota;c__Fusobacteriia;o__Fusobacteriales_993521;f__Fusobacteriaceae_993521;g__Fusobacterium_C;s__Fusobacterium_C_nucleatum_993238
f8ff83a2af528f032316d42629b4607a	0	0	0	0	0	8	0	0	2	0	0	0	0	0	0	0	k__Bacteria;p__Bacteroidota;c__Bacteroidia;o__Bacteroidales;f__Bacteroidaceae;g__Prevotella;s__Prevotella_nigrescens
bc8bc0f080fb365d5f20b385c62371be	0	0	0	0	0	0	0	0	0	0	0	0	0	0	28	0	k__Bacteria;p__Firmicutes_A;c__Thermosediminibacteria;o__Thermosediminibacterales;f__Tepidanaerobacteraceae;g__Tepidanaerobacter;s__Tepidanaerobacter_syntrophicus
6cd121654489545eb7539f96cfdac675	0	0	0	0	0	0	0	0	0	0	0	0	0	0	28	0	k__Bacteria;p__Proteobacteria;c__Alphaproteobacteria;o__Acetobacterales;f__Acetobacteraceae;g__Acetobacter
c878cf37f1df61fd41a9a9f37e532915	0	0	0	0	0	0	0	0	0	0	0	0	0	0	0	28	k__Bacteria;p__Actinobacteriota;c__Actinomycetia;o__Mycobacteriales;f__Mycobacteriaceae;g__Corynebacterium
6d67ab62bab363ac9d3afb241e01f1dc	27	0	0	0	0	0	0	0	0	0	0	0	0	0	0	0	k__Bacteria;p__Firmicutes_A;c__Clostridia_258483;o__Tissierellales
574f5c5d092eefeda26f997fe40f1a5a	27	0	0	0	0	0	0	0	0	0	0	0	0	0	0	0	k__Bacteria;p__Proteobacteria;c__Gammaproteobacteria;o__Pseudomonadales_660879;f__Moraxellaceae;g__Acinetobacter;s__Acinetobacter_albensis
9be55763ba79ac9c8742ec7749980e57	0	27	0	0	0	0	0	0	0	0	0	0	0	0	0	0	k__Bacteria;p__Firmicutes_D;c__Bacilli;o__Bacillales_A;f__Planococcaceae;g__Ureibacillus
5a74e3ab4b1e486e51a065a8f78c9529	0	27	0	0	0	0	0	0	0	0	0	0	0	0	0	0	k__Bacteria;p__Actinobacteriota;c__Actinomycetia;o__Mycobacteriales;f__Nakamurellaceae;g__Nakamurella;s__Nakamurella_multipartita
522db9cf90c861436215e635a6468449	0	0	0	0	0	0	0	0	0	27	0	0	0	0	0	0	k__Bacteria;p__Proteobacteria;c__Gammaproteobacteria;o__Burkholderiales_592522;f__Burkholderiaceae_A_592522;g__Azohydromonas;s__
7c80abc0bbff2a06c9d789d40ce78ce8	0	0	0	0	0	0	9	0	0	7	0	0	0	0	0	0	k__Bacteria;p__Proteobacteria;c__Gammaproteobacteria;o__Xanthomonadales_616009;f__Xanthomonadaceae_616009;g__Xanthomonas_A_614439
22a02c1d1a89a5e5d10fab23a8185836	0	0	0	0	27	0	0	0	0	0	0	0	0	0	0	0	k__Bacteria;p__Bacteroidota;c__Bacteroidia;o__Chitinophagales;f__Chitinophagaceae_966727;g__Terrimonas_942083;s__Terrimonas_ferruginea
576d17c24b86ab49c4675732398db5d4	0	0	0	0	0	0	0	0	0	0	0	0	27	0	0	0	k__Bacteria;p__Desulfobacterota_I;c__Desulfovibrionia;o__Desulfovibrionales;f__Desulfonatronovibrionaceae;g__Desulfonatronovibrio;s__Desulfonatronovibrio_thiodismutans
92a15b0c8d3b10f10391e1d880f77208	0	0	0	0	0	0	0	0	0	0	0	0	0	0	27	0	k__Bacteria;p__Actinobacteriota;c__Actinomycetia;o__Streptomycetales_400645;f__Streptomycetaceae_400641
988b4e3aeea88b6784bc9e88e1a7ecb9	0	0	0	0	0	0	0	0	0	0	0	0	0	0	27	0	k__Bacteria;p__Proteobacteria;c__Alphaproteobacteria;o__Rhizobiales_A_504705;f__Beijerinckiaceae;g__Microvirga
f33d3a7f0cd2e97d751f9843a9a2f032	0	0	0	0	0	0	0	0	0	0	0	0	0	0	27	0	k__Bacteria;p__Proteobacteria;c__Gammaproteobacteria;o__Enterobacterales_A_737866;f__Enterobacteriaceae_A;g__Klebsiella_724518
abb39441757d3716f6598169c6d2cc55	0	0	0	0	0	0	0	0	0	0	0	0	0	0	10	0	k__Bacteria;p__Bacteroidota;c__Bacteroidia;o__Flavobacteriales_877923;f__Weeksellaceae
e7dc4c329881357e60023d1cb09f290f	26	0	0	0	0	0	0	0	0	0	0	0	0	0	0	0	k__Bacteria;p__Bacteroidota;c__Bacteroidia;o__Bacteroidales;f__Muribaculaceae;g__UBA7173;s__UBA7173_sp004102805
b4d94b5695993b4a52e4ea667311e225	26	0	0	0	0	0	0	0	0	0	0	0	0	0	0	0	k__Bacteria;p__Bacteroidota;c__Bacteroidia
3ea2039807d38ab04f85361d4e828e64	19	0	0	0	0	0	0	0	0	0	0	0	0	0	0	7	k__Bacteria;p__Actinobacteriota;c__Actinomycetia;o__Actinomycetales;f__Bifidobacteriaceae;g__Bifidobacterium_388775;s__Bifidobacterium_adolescentis
b8b7c7273e5c90776656ef0664009d2b	0	26	0	0	0	0	0	0	0	0	0	0	0	0	0	0	k__Bacteria;p__Acidobacteriota;c__Mor1;o__Mor1;f__Mor1;g__Mor1;s__
793e7c8ca1bbaa79ee8d2a8aa8225d6a	0	19	0	0	0	0	0	0	0	7	0	0	0	0	0	0	k__Bacteria
df078945bca202c54f822886d752f7c9	0	0	0	0	0	0	0	0	6	4	0	0	0	0	3	0	k__Bacteria
b9342e13b40932e6cf3595580e9852c6	0	0	0	0	0	0	0	0	0	26	0	0	0	0	0	0	k__Bacteria;p__Cyanobacteria;c__Cyanobacteriia;o__Cyanobacteriales;f__Chroococcidiopsidaceae_29158;g__Chroococcidiopsis_29153;s__
cc537141aa5b141587e14dd39f7105a6	0	0	0	0	0	26	0	0	0	0	0	0	0	0	0	0	k__Bacteria;p__Proteobacteria;c__Alphaproteobacteria
f42dcc15e9c57ce58dd4f7a953154fb9	0	0	0	0	0	0	8	0	0	0	0	0	0	0	0	0	k__Bacteria;p__Proteobacteria;c__Alphaproteobacteria;o__Caulobacterales;f__Caulobacteraceae;g__Phenylobacterium;s__Phenylobacterium_zucineum
00392f748c2ee01d45c1a3bce3d08092	0	0	0	0	0	0	0	0	0	0	0	0	26	0	0	0	k__Bacteria;p__Bacteroidota;c__Bacteroidia;o__Bacteroidales;f__Bacteroidaceae;g__Prevotella;s__Prevotella_intermedia
6e0c725b7246f647888c948185b2bc75	0	0	0	0	0	0	0	0	0	0	0	0	0	0	26	0	k__Bacteria;p__Gemmatimonadota;c__Gemmatimonadetes;o__Gemmatimonadales;f__Gemmatimonadaceae;g__Gemmatimonas;s__Gemmatimonas_aurantiaca
72c468cfd675cb78b63cdc29d7479888	0	0	0	0	0	0	0	0	0	0	0	0	0	0	26	0	k__Bacteria;p__Desulfobacterota_I;c__Desulfovibrionia;o__Desulfovibrionales;f__Desulfovibrionaceae;g__Desulfovibrio_R_446353;s__Desulfovibrio_R_446353_fairfieldensis
79a9cd97e572d97eb909892b5c068325	0	0	0	0	0	0	0	0	0	0	0	0	0	0	26	0	k__Bacteria;p__Bacteroidota;c__Bacteroidia;o__Bacteroidales;f__Bacteroidaceae;g__Prevotella;s__Prevotella_sp002251365
db9fe553b4270ec9aff7bd62d97727ce	0	0	0	0	0	0	0	0	0	0	0	0	0	0	26	0	k__Bacteria;p__Chloroflexota;c__Dehalococcoidia;o__DSTF01;f__WHTK01;g__WHTK01;s__WHTK01_sp009377745
e1a77776c23f1c09403f4247ef2e9e9a	0	0	0	0	0	0	0	0	0	0	0	0	0	0	26	0	k__Bacteria;p__Proteobacteria;c__Gammaproteobacteria;o__Burkholderiales_597441;f__Thiobacillaceae;g__Thiobacillus;s__Thiobacillus_thioparus
9f98d02ca6929af4b6914e9bec5d376f	0	0	0	0	0	0	0	0	0	0	0	0	0	0	26	0	k__Bacteria;p__Firmicutes_A;c__Clostridia_258483;o__Acetivibrionales;f__Acetivibrionaceae;g__Herbivorax;s__Herbivorax_saccincola
797542e31926c5cc45331a2095c7132e	25	0	0	0	0	0	0	0	0	0	0	0	0	0	0	0	k__Bacteria;p__Proteobacteria;c__Gammaproteobacteria;o__Burkholderiales_597432;f__Rhodocyclaceae;g__Azonexus_595956;s__Azonexus_agitatus
9924194775803619e13371b8306097ff	25	0	0	0	0	0	0	0	0	0	0	0	0	0	0	0	k__Bacteria;p__Firmicutes_A;c__Clostridia_258483;o__Oscillospirales;f__Ruminococcaceae;g__Angelakisella;s__Angelakisella_massiliensis
844601453ee8ee17c4e46131fed5a29e	25	0	0	0	0	0	0	0	0	0	0	0	0	0	0	0	k__Bacteria;p__Proteobacteria;c__Gammaproteobacteria;o__Burkholderiales_592524;f__Burkholderiaceae_A_574758;g__Massilia;s__Massilia_aurea
11de8b0a543d181614c0562c3606c83b	25	0	0	0	0	0	0	0	0	0	0	0	0	0	0	0	k__Bacteria;p__Proteobacteria;c__Gammaproteobacteria;o__Pseudomonadales_660879;f__Moraxellaceae;g__Acinetobacter;s__Acinetobacter_wuhouensis
e8704c8fa5bcb3171c26190ef99adb5e	0	0	0	5	0	0	0	0	0	0	0	0	0	0	0	0	k__Bacteria;p__Spirochaetota;c__Spirochaetia;o__Treponematales;f__Treponemataceae;g__Treponema_B_986142;s__Treponema_B_986142_vincentii
7befa445588d495943a16fa1461a8742	0	0	0	0	0	0	0	0	13	0	12	0	0	0	0	0	k__Bacteria;p__Proteobacteria;c__Gammaproteobacteria;o__Pseudomonadales_660879;f__Moraxellaceae;g__Acinetobacter;s__Acinetobacter_schindleri
fb90270e5ea94e16db547c17a1b389f8	0	0	0	0	25	0	0	0	0	0	0	0	0	0	0	0	k__Bacteria;p__Proteobacteria;c__Alphaproteobacteria;o__Acetobacterales;f__Acetobacteraceae;g__Acetobacter
0b309e6e1f2f4e67f29077502f4fc60f	0	0	0	0	6	0	0	0	0	0	0	0	0	0	0	0	k__Bacteria
6d4e78c7578a1e32e71de610257a187e	0	0	0	0	0	25	0	0	0	0	0	0	0	0	0	0	k__Bacteria;p__Proteobacteria;c__Gammaproteobacteria;o__Burkholderiales_592524;f__Burkholderiaceae_A_574758;g__Massilia
52120369abcb6646297614a1da161bfb	0	0	0	0	0	0	6	0	0	0	0	0	0	0	0	0	k__Bacteria;p__Firmicutes_D;c__Bacilli;o__Brevibacillales;f__Brevibacillaceae;g__Brevibacillus_D;s__Brevibacillus_D_parabrevis
d0ab7c7ebeb55d8230fe546b597b49cd	0	0	0	0	0	0	0	25	0	0	0	0	0	0	0	0	k__Bacteria;p__Firmicutes_D;c__Bacilli;o__Staphylococcales;f__Salinicoccaceae;g__Salinicoccus;s__Salinicoccus_sp001265075
a98ca095bc85ada9a50d0b2872f9353d	0	0	0	0	0	0	0	19	0	0	0	0	0	0	0	0	k__Bacteria;p__Actinobacteriota;c__Actinomycetia;o__Actinomycetales;f__Brevibacteriaceae;g__Brevibacterium;s__Brevibacterium_profundi
159990bbbdcfb372928be3e29f2fcc00	0	0	0	0	0	0	0	0	0	0	0	0	25	0	0	0	k__Bacteria;p__Proteobacteria;c__Gammaproteobacteria;o__Burkholderiales_592524;f__Burkholderiaceae_A_574758;g__Massilia
b4e6b0d273e48ffbae25a4cee50b1ba4	0	0	0	0	0	0	0	0	0	0	0	0	0	0	25	0	k__Bacteria;p__Actinobacteriota;c__Rubrobacteria;o__Rubrobacterales;f__Rubrobacteraceae
abff17efad9e584f55ff19ac0168c6de	0	0	0	0	0	0	0	0	0	0	0	0	0	0	25	0	k__Bacteria;p__Proteobacteria;c__Gammaproteobacteria;o__Enterobacterales_A_737866;f__Enterobacteriaceae_A
16cc6a5ac9391231b965aa67244fd74d	0	0	0	0	0	0	0	0	0	0	0	0	0	0	25	0	k__Bacteria;p__Firmicutes_G;c__SHA_98;o__DTU014;f__DTU014;g__DTU014;s__
646634d4e430ee074e50eadc1a90ecd3	0	0	0	0	0	0	0	0	0	0	0	0	0	0	0	25	k__Bacteria;p__Cloacimonadota;c__Cloacimonadia;o__Cloacimonadales;f__Cloacimonadaceae;g__Cloacimonas;s__Cloacimonas_sp002428685
d9f5d69082c2688d339eb12987102eb5	0	0	0	0	0	0	0	0	0	0	0	0	0	0	0	25	k__Bacteria;p__Bacteroidota;c__Bacteroidia;o__Sphingobacteriales;f__Sphingobacteriaceae;g__Sphingobacterium;s__Sphingobacterium_faecium
3afaca1886ff3d7c5926b0e82b2486e2	24	0	0	0	0	0	0	0	0	0	0	0	0	0	0	0	k__Bacteria;p__Proteobacteria;c__Gammaproteobacteria;o__Pseudomonadales_650611;f__Pseudomonadaceae;g__Pseudomonas_E_647464;s__Pseudomonas_E_647464_putida
6fa4fdeb8e3d296065dd4604d7dcf650	24	0	0	0	0	0	0	0	0	0	0	0	0	0	0	0	k__Bacteria;p__Bacteroidota;c__Bacteroidia;o__Bacteroidales;f__Muribaculaceae;g__Muribaculum;s__Muribaculum_gordoncarteri
b2c0773e82cf46db317b2122523fb56c	0	24	0	0	0	0	0	0	0	0	0	0	0	0	0	0	k__Bacteria;p__Proteobacteria;c__Alphaproteobacteria;o__Acetobacterales;f__Acetobacteraceae;g__Acetobacter
bb2a3d92b5657cf0da060c46b9db0437	0	24	0	0	0	0	0	0	0	0	0	0	0	0	0	0	k__Bacteria;p__Proteobacteria;c__Gammaproteobacteria;o__Burkholderiales_597441;f__SHXO01;g__SHXO01;s__
f329fb20e7cddd5a26380daae25ff523	0	24	0	0	0	0	0	0	0	0	0	0	0	0	0	0	k__Bacteria;p__Firmicutes_A;c__Clostridia_258483;o__Oscillospirales;f__Ruminococcaceae;g__Gemmiger_A_73129
8e024593f78ca007a87995879553fce3	0	0	0	0	0	0	0	0	0	24	0	0	0	0	0	0	k__Bacteria;p__Actinobacteriota;c__Actinomycetia;o__Mycobacteriales;f__Mycobacteriaceae;g__Nocardia
fb9a3c01126b20f32f577aba7a8c0a7f	0	0	0	0	24	0	0	0	0	0	0	0	0	0	0	0	k__Bacteria;p__Bacteroidota;c__Bacteroidia;o__Bacteroidales;f__Bacteroidaceae;g__Prevotella;s__Prevotella_melaninogenica
29b6697421d4286647fa921d1bacfdf9	0	0	0	0	0	24	0	0	0	0	0	0	0	0	0	0	k__Bacteria;p__Proteobacteria;c__Gammaproteobacteria;o__Enterobacterales_A_737866;f__Pasteurellaceae;g__Haemophilus_D_734546
d3c983ada8290fb47590281023009a7e	0	0	0	0	0	0	0	0	0	0	0	0	24	0	0	0	k__Bacteria;p__Actinobacteriota;c__Actinomycetia;o__Actinomycetales;f__Actinomycetaceae;g__Pauljensenia;s__
805b6d1f345d1a0e8348a2b54ac5c4ca	0	0	0	0	0	0	0	0	0	0	0	0	24	0	0	0	k__Bacteria;p__Actinobacteriota;c__Actinomycetia;o__Mycobacteriales;f__Geodermatophilaceae;g__Blastococcus
1bb5fa1deead39ec93f8e6851ffbc079	0	0	0	0	0	0	0	0	0	0	0	0	0	0	24	0	k__Bacteria;p__Proteobacteria;c__Gammaproteobacteria;o__Enterobacterales_A_737866;f__Enterobacteriaceae_A
5231a43f0153e11ad62773d77eafc625	0	0	0	0	0	0	0	0	0	0	0	0	0	0	24	0	k__Bacteria;p__Proteobacteria;c__Gammaproteobacteria;o__Pseudomonadales_660879;f__Moraxellaceae;g__Acinetobacter;s__Acinetobacter_baumannii
83c18bfbef470ac2c121b8fd115ac485	0	0	0	0	0	0	0	0	0	0	0	0	0	0	24	0	k__Bacteria;p__Proteobacteria;c__Gammaproteobacteria;o__Xanthomonadales_616009;f__Xanthomonadaceae_616009;g__Lysobacter_A_615517
ba907a71d0eaf5d2c7cb9b584e6d0529	0	0	0	0	0	0	0	0	0	0	0	0	0	0	24	0	k__Bacteria;p__Firmicutes_D;c__Bacilli;o__Erysipelotrichales;f__Erysipelotrichaceae;g__C_19;s__C_19_sp009917405
beb1ff01ad465953a5db75a90c2883a9	0	0	0	0	0	0	0	0	0	0	0	0	0	0	24	0	k__Bacteria;p__Chloroflexota;c__Dehalococcoidia;o__DSTF01;f__WHTK01;g__WHTK01;s__WHTK01_sp009377745
077053054fcb7639103b393ec31c72bb	0	0	0	0	0	0	0	0	0	0	0	0	0	0	24	0	k__Bacteria;p__Actinobacteriota;c__Thermoleophilia;o__Gaiellales;f__Gaiellaceae
43315cf91d43e146c1de6e04929c1053	0	0	0	0	0	0	0	0	0	0	0	0	0	0	24	0	k__Bacteria;p__Chloroflexota;c__Chloroflexia
54441284bca0d4287189d6b94038673f	0	0	0	0	0	0	0	0	0	0	0	0	0	0	24	0	k__Bacteria;p__Proteobacteria;c__Gammaproteobacteria;o__Enterobacterales_A_737866;f__Enterobacteriaceae_A;g__Citrobacter_A_692098;s__Citrobacter_A_692098_sedlakii
39706a594b83e599d930a506572ac84b	23	0	0	0	0	0	0	0	0	0	0	0	0	0	0	0	k__Bacteria;p__Bacteroidota;c__Bacteroidia;o__Bacteroidales;f__F082;g__Limimorpha;s__Limimorpha_sp900318085
1df89a90ed402ac98ee6e50af966abf4	23	0	0	0	0	0	0	0	0	0	0	0	0	0	0	0	k__Bacteria;p__Spirochaetota;c__Spirochaetia;o__Sphaerochaetales;f__Sphaerochaetaceae;g__Sphaerochaeta_A_985280;s__
4bbff8810a994196e8fe6c20c67ed4e8	23	0	0	0	0	0	0	0	0	0	0	0	0	0	0	0	k__Bacteria;p__Myxococcota_A_473307;c__Polyangia_463783;o__Polyangiales;f__Polyangiaceae;g__Labilithrix;s__Labilithrix_luteola
35e8a51d3b9aa6e1d6946410292f2895	23	0	0	0	0	0	0	0	0	0	0	0	0	0	0	0	k__Bacteria;p__Firmicutes_A;c__Clostridia_258483;o__Lachnospirales;f__Lachnospiraceae;g__14_2;s__
66543c9daa3b0399e795aaf01d4979ff	23	0	0	0	0	0	0	0	0	0	0	0	0	0	0	0	k__Bacteria
7906fcf5e5e51d75f6425055ad9f9721	20	0	0	0	0	0	0	0	0	0	0	0	0	0	0	0	k__Bacteria;p__Spirochaetota;c__Spirochaetia;o__Sphaerochaetales;f__Sphaerochaetaceae;g__Sphaerochaeta_A_985280;s__
78d80941e90b334a7fbb061a0b451989	0	0	23	0	0	0	0	0	0	0	0	0	0	0	0	0	k__Bacteria;p__Proteobacteria;c__Gammaproteobacteria;o__Pseudomonadales_650611;f__Pseudomonadaceae;g__Pseudomonas_E_647464
31bb07f1663d758ad8dd668a7bf6d45c	0	0	0	2	0	0	0	0	0	0	0	0	0	0	0	21	k__Bacteria;p__Deinococcota;c__Deinococci;o__Deinococcales;f__Deinococcaceae;g__Deinococcus_B;s__Deinococcus_B_actinosclerus
ddd7f1f702b2382f6a79eb106f61766b	0	0	0	0	0	23	0	0	0	0	0	0	0	0	0	0	k__Bacteria;p__Bacteroidota;c__Bacteroidia;o__Bacteroidales;f__Bacteroidaceae;g__Prevotella;s__Prevotella_denticola
1a2a34a5eb9b9aa4e2f1f6a2f2b57a91	0	0	0	0	0	0	0	0	0	0	0	0	23	0	0	0	k__Bacteria;p__Proteobacteria;c__Gammaproteobacteria;o__Enterobacterales_A_737866;f__Enterobacteriaceae_A
3f8e52655cbf9656ea65a90d85f5eb00	0	0	0	0	0	0	0	0	0	0	0	0	23	0	0	0	k__Bacteria;p__Proteobacteria;c__Gammaproteobacteria;o__Enterobacterales_A_737866;f__Aeromonadaceae;g__Aeromonas
9e009c430491eef95dde0801ee2185b8	0	0	0	0	0	0	0	0	0	0	0	0	23	0	0	0	k__Bacteria;p__Actinobacteriota;c__Actinomycetia;o__Mycobacteriales;f__Mycobacteriaceae;g__Corynebacterium;s__Corynebacterium_matruchotii
bbae4f0e5d036569371621745f9001d9	0	0	0	0	0	0	0	0	0	0	0	0	0	0	23	0	k__Bacteria;p__Firmicutes_A;c__Clostridia_258483;o__Lachnospirales;f__Lachnospiraceae
35078d3b30cf0f52c8223de522726536	0	0	0	0	0	0	0	0	0	0	0	0	0	0	23	0	k__Bacteria;p__Proteobacteria;c__Gammaproteobacteria;o__Burkholderiales_592522;f__Burkholderiaceae_A_592522;g__Xenophilus_589872;s__Xenophilus_arseniciresistens
1b563c0b420ac330bef24093e40ab907	22	0	0	0	0	0	0	0	0	0	0	0	0	0	0	0	k__Bacteria;p__Firmicutes_A;c__Clostridia_258483;o__Oscillospirales;f__Oscillospiraceae_88309;g__Dysosmobacter;s__
c987340e0f1a603d7de3ac47d6a96f2a	22	0	0	0	0	0	0	0	0	0	0	0	0	0	0	0	k__Bacteria;p__Bacteroidota;c__Bacteroidia;o__Bacteroidales;f__UBA932;g__Cryptobacteroides;s__Cryptobacteroides_sp900546395
c8d566ab2c02390e5495979a9572338e	0	22	0	0	0	0	0	0	0	0	0	0	0	0	0	0	k__Bacteria;p__Proteobacteria;c__Gammaproteobacteria;o__Enterobacterales_A_737866;f__Enterobacteriaceae_A
a8a9bf3fceae852598a3a07661b511c5	0	22	0	0	0	0	0	0	0	0	0	0	0	0	0	0	k__Bacteria;p__Gemmatimonadota;c__Gemmatimonadetes;o__Gemmatimonadales;f__GWC2_71_9;g__JABFSM01;s__JABFSM01_sp009692115
5e4da46b76a6d2f6508925a5a8ede183	0	22	0	0	0	0	0	0	0	0	0	0	0	0	0	0	k__Bacteria;p__Bacteroidota;c__Bacteroidia;o__Sphingobacteriales;f__Sphingobacteriaceae;g__Mucilaginibacter_A;s__Mucilaginibacter_A_terrenus
6bf76cbbb946456a7824f2cf2ae6c513	0	0	22	0	0	0	0	0	0	0	0	0	0	0	0	0	k__Bacteria;p__Proteobacteria;c__Gammaproteobacteria;o__Burkholderiales_592524;f__Burkholderiaceae_A_574758;g__Massilia
82c989c9d8b5f6ff139aa26c46dd2d9e	0	0	15	0	0	0	0	0	0	0	0	0	0	0	0	0	k__Bacteria;p__Actinobacteriota;c__Actinomycetia;o__Mycobacteriales;f__Mycobacteriaceae;g__Lawsonella;s__
90232ad8ad8407d06e7b91dfc58508ca	0	0	0	0	0	0	0	0	0	22	0	0	0	0	0	0	k__Bacteria;p__Actinobacteriota;c__Thermoleophilia;o__Solirubrobacterales;f__Solirubrobacteraceae_405341;g__Solirubrobacter
9db7c309c0b0c5a4d27180a2611c1f76	0	0	0	0	0	0	0	0	0	0	0	11	0	0	0	0	k__Bacteria;p__Deinococcota;c__Deinococci;o__Deinococcales;f__Deinococcaceae;g__Deinococcus_B;s__Deinococcus_B_seoulensis
67a818d743508b656a8145f5ec386092	0	0	0	0	0	0	0	0	0	0	0	6	0	0	0	0	k__Bacteria
2b4e47cb811ea34f75e4cbe37238201f	0	0	0	0	22	0	0	0	0	0	0	0	0	0	0	0	k__Bacteria;p__Bacteroidota;c__Bacteroidia;o__Chitinophagales;f__Chitinophagaceae_929731;g__Edaphocola;s__Edaphocola_sp003852495
692a1d9a4e0f50519bef456cc006dec6	0	0	0	0	0	0	0	0	0	0	0	0	22	0	0	0	k__Bacteria;p__Deinococcota;c__Deinococci;o__Deinococcales;f__Deinococcaceae;g__Deinococcus_B;s__Deinococcus_B_rufus
5cfb9d45b285ced521e2f8267ab92ad2	0	0	0	0	0	0	0	0	0	0	0	0	0	0	22	0	k__Bacteria;p__Proteobacteria;c__Gammaproteobacteria;o__Burkholderiales_592522;f__Burkholderiaceae_A_592522
8552f2556805c4b3043da7d096808b4e	0	0	0	0	0	0	0	0	0	0	0	0	0	0	22	0	k__Bacteria;p__Actinobacteriota;c__Actinomycetia;o__Mycobacteriales;f__Geodermatophilaceae;g__Geodermatophilus_A;s__Geodermatophilus_A_pulveris
003141af49155fde8033666a4063bf50	0	0	0	0	0	0	0	0	0	0	0	0	0	0	22	0	k__Bacteria;p__Bacteroidota;c__Bacteroidia;o__Bacteroidales;f__Muribaculaceae
6079bc60980f89e31263c110b508ff69	0	0	0	0	0	0	0	0	0	0	0	0	0	0	18	0	k__Bacteria;p__Proteobacteria;c__Alphaproteobacteria;o__Dongiales;f__Dongiaceae;g__SYSU_D60009;s__SYSU_D60009_sp003574735
de1a40626a1fed237027fe03e361d786	0	0	0	0	0	0	0	0	0	0	0	0	0	0	0	22	k__Bacteria;p__Proteobacteria;c__Gammaproteobacteria;o__Enterobacterales_A_737866;f__Alteromonadaceae_665222;g__Pseudoalteromonas
a941d8c3a2e3cfe9150671b7daa9101f	21	0	0	0	0	0	0	0	0	0	0	0	0	0	0	0	k__Bacteria;p__Firmicutes_A
ed6cf1d72f95e47a24f95ccd27eed566	21	0	0	0	0	0	0	0	0	0	0	0	0	0	0	0	k__Bacteria;p__Firmicutes_A;c__Clostridia_258483;o__Acetivibrionales
abeb4ce8b8804fe24dc05a829520685f	21	0	0	0	0	0	0	0	0	0	0	0	0	0	0	0	k__Bacteria;p__Firmicutes_A;c__Clostridia_258483;o__Lachnospirales;f__Lachnospiraceae;g__COE1
4fa9fca6fa554db49ef8c924cd023c7e	3	0	0	0	0	0	0	0	3	0	0	0	0	8	7	0	k__Bacteria
711c757b846ff3cdfa3e2178fd921f16	3	0	0	0	0	0	0	9	9	0	0	0	0	0	0	0	k__Bacteria;p__Proteobacteria;c__Gammaproteobacteria;o__Pseudomonadales_660879;f__Moraxellaceae;g__Acinetobacter
ef5ced66fd41048e19e48395ae2470c3	0	0	21	0	0	0	0	0	0	0	0	0	0	0	0	0	k__Bacteria
6f7a19e500a3dea7b378e993982aab44	0	0	0	6	0	0	0	0	0	0	0	0	0	0	0	0	k__Bacteria;p__Proteobacteria;c__Gammaproteobacteria;o__Pseudomonadales_660879;f__Moraxellaceae;g__Acinetobacter;s__Acinetobacter_schindleri
a8d41b74a6b46b1f5b52b41dfbf42a9e	0	0	0	0	5	2	14	0	0	0	0	0	0	0	0	0	k__Bacteria;p__Proteobacteria;c__Alphaproteobacteria
29b600124cbcffb4ad4e1b7b1a2710e4	0	0	0	0	0	21	0	0	0	0	0	0	0	0	0	0	k__Bacteria;p__Bacteroidota;c__Bacteroidia;o__Chitinophagales;f__Chitinophagaceae_966727
244a63730a7fc98e447948e9733bff6d	0	0	0	0	0	0	14	0	0	0	0	0	0	0	0	7	k__Bacteria;p__Firmicutes_D;c__Bacilli;o__Bacillales_B_306089;f__Anoxybacillaceae
e2e1e8fee1cf0cc2bb935adbab3b5122	0	0	0	0	0	0	0	0	0	0	0	0	21	0	0	0	k__Bacteria;p__Firmicutes_A;c__Clostridia_258483;o__Peptostreptococcales;f__Peptostreptococcaceae_256921;g__Terrisporobacter
5942d92a29c2ba850db26376a3d6ad43	0	0	0	0	0	0	0	0	0	0	0	0	0	0	21	0	k__Bacteria;p__Bacteroidota;c__Bacteroidia;o__Bacteroidales;f__Muribaculaceae;g__CAG_873;s__CAG_873_sp011959565
3cd689d6a49b59098d98c3d32fc75856	0	0	0	0	0	0	0	0	0	0	0	0	0	0	21	0	k__Bacteria;p__Firmicutes_A;c__Clostridia_258483;o__Lachnospirales;f__Lachnospiraceae;g__Mobilitalea;s__
86505e2aee1f6ee4b72c47e091e7f975	0	0	0	0	0	0	0	0	0	0	0	0	0	0	21	0	k__Bacteria
b0b2cc1c0a3e5dd5593fefb1d40b1cf4	0	0	0	0	0	0	0	0	0	0	0	0	0	0	21	0	k__Bacteria;p__Firmicutes_D;c__Bacilli;o__Lactobacillales;f__Lactobacillaceae;g__Limosilactobacillus
282fcfbbc451d26369049710059ec2f1	0	0	0	0	0	0	0	0	0	0	0	0	0	0	21	0	k__Bacteria;p__Firmicutes_D;c__Bacilli;o__Lactobacillales;f__Lactobacillaceae;g__Ligilactobacillus;s__Ligilactobacillus_acidipiscis
2cc6343718be9f3b732b34eb24ca88e5	0	0	0	0	0	0	0	0	0	0	0	0	0	0	21	0	k__Bacteria;p__Firmicutes_A;c__Clostridia_258483;o__Oscillospirales;f__Acutalibacteraceae;g__Caproicibacter;s__Caproicibacter_sp900184925
bde47991adadf148a18a766a8ece0c3a	0	0	0	0	0	0	0	0	0	0	0	0	0	0	21	0	k__Bacteria;p__Firmicutes_D;c__Bacilli;o__Bacillales_B_302584;f__Bacillaceae_C;g__Weizmannia;s__Weizmannia_coagulans
6271f88f415345038e01caeed426725f	0	0	0	0	0	0	0	0	0	0	0	0	0	0	5	0	k__Bacteria
e492b806d45c6a40a859619c62c40a94	20	0	0	0	0	0	0	0	0	0	0	0	0	0	0	0	k__Bacteria;p__Actinobacteriota;c__Coriobacteriia;o__Coriobacteriales;f__Eggerthellaceae;g__Adlercreutzia_404257;s__Adlercreutzia_caecimuris
5aedafe13fa3409feced8f23ecbac94b	0	20	0	0	0	0	0	0	0	0	0	0	0	0	0	0	k__Bacteria;p__Bacteroidota;c__Bacteroidia;o__Bacteroidales;f__Dysgonomonadaceae;g__Seramator
318bcae9f43e2550f948a6a5a3d8c270	0	20	0	0	0	0	0	0	0	0	0	0	0	0	0	0	k__Bacteria;p__Firmicutes_D;c__Bacilli;o__Bacillales_B_306089;f__Anoxybacillaceae;g__Geobacillus;s__Geobacillus_stearothermophilus
3da9641579b1ca946f0ba4a86075ed36	0	20	0	0	0	0	0	0	0	0	0	0	0	0	0	0	k__Bacteria;p__Proteobacteria;c__Gammaproteobacteria;o__Enterobacterales_A_737866;f__Vibrionaceae;g__Vibrio_678715;s__Vibrio_toranzoniae
4010e8c9d3a18e3bd2e9f0b679db17e0	0	20	0	0	0	0	0	0	0	0	0	0	0	0	0	0	k__Bacteria;p__Firmicutes_A;c__Clostridia_258483;o__Clostridiales;f__Clostridiaceae_222000
e96a9ec96bd33f9175e2dbe674bb789e	0	0	20	0	0	0	0	0	0	0	0	0	0	0	0	0	k__Bacteria;p__Proteobacteria;c__Gammaproteobacteria;o__Enterobacterales_A_737866;f__Enterobacteriaceae_A;g__Chimaeribacter;s__Chimaeribacter_arupi
fdfa7829a6f4000004f35d80d523ccc4	0	0	0	0	0	0	0	0	20	0	0	0	0	0	0	0	k__Archaea;p__Halobacteriota;c__Halobacteria;o__Halobacteriales;f__Natrialbaceae;g__Natrialba
6707c4e3fd2c3df68f7960e36f2ee6ab	0	0	0	0	20	0	0	0	0	0	0	0	0	0	0	0	k__Bacteria;p__Proteobacteria;c__Alphaproteobacteria;o__Rhizobiales_A_501396;f__Rhizobiaceae_A_499470;g__Falsochrobactrum;s__Falsochrobactrum_shanghaiense
04973b91839bb29dfb2b6453c340619e	0	0	0	0	15	0	0	0	0	0	0	0	0	0	0	0	k__Bacteria;p__Spirochaetota;c__Spirochaetia;o__Treponematales;f__Treponemataceae;g__Treponema_C;s__Treponema_C_lecithinolyticum
c60b301d44e091723a6e3ed30697e2fb	0	0	0	0	0	6	0	0	0	0	0	0	0	0	0	0	k__Bacteria;p__Bacteroidota;c__Bacteroidia;o__Cytophagales;f__Hymenobacteraceae;g__Nibribacter
cf64fc15ca0ff16b521e3b04308a1956	0	0	0	0	0	0	0	9	0	0	0	0	0	11	0	0	k__Bacteria
a39b839c98bc69456997ac667fad4664	0	0	0	0	0	0	0	0	0	0	0	0	0	8	12	0	k__Bacteria
c3a3d753b32d78e388386a2fcae5e2c8	0	0	0	0	0	0	0	0	0	0	0	0	0	0	20	0	k__Bacteria;p__Proteobacteria;c__Alphaproteobacteria;o__Sphingomonadales;f__Sphingomonadaceae;g__Qipengyuania_484543
19037135cf25d4d3d9391717c099b9d0	0	0	0	0	0	0	0	0	0	0	0	0	0	0	20	0	k__Bacteria;p__Actinobacteriota;c__Actinomycetia;o__Actinomycetales;f__Micrococcaceae;g__Micrococcus
5a22d497cd983421dd194493313c61be	0	0	0	0	0	0	0	0	0	0	0	0	0	0	20	0	k__Bacteria;p__Bacteroidota;c__Bacteroidia;o__Bacteroidales;f__Muribaculaceae;g__UBA7173;s__UBA7173_sp004102805
46acac428f865b1bd0dd66c558f57365	0	0	0	0	0	0	0	0	0	0	0	0	0	0	20	0	k__Bacteria;p__Cyanobacteria;c__Cyanobacteriia;o__Cyanobacteriales;f__Coleofasciculaceae_23353;g__SIO2C1;s__SIO2C1_sp010672925
d2b21cbb9aad861358fa902fe54beefd	0	0	0	0	0	0	0	0	0	0	0	0	0	0	20	0	k__Bacteria;p__Acidobacteriota;c__Acidobacteriae;o__Bryobacterales;f__Bryobacteraceae;g__Palsa_89;s__Palsa_89_sp003166865
77712b8f21535292a1e48bdbb55713b2	0	0	0	0	0	0	0	0	0	0	0	0	0	0	20	0	k__Bacteria;p__Actinobacteriota;c__Coriobacteriia;o__OPB41;f__PHET01;g__DSSC01;s__DSSC01_sp011331305
dea26a70ab2dc8b45bff30abb9b8d4a4	19	0	0	0	0	0	0	0	0	0	0	0	0	0	0	0	k__Bacteria
8927425fedfe8b52b14e3032a18dc577	19	0	0	0	0	0	0	0	0	0	0	0	0	0	0	0	k__Bacteria;p__Firmicutes_A;c__Clostridia_258483;o__Oscillospirales;f__Oscillospiraceae_88309;g__Dysosmobacter;s__Dysosmobacter_sp000403435
88af52fce589f63924fb9b8e1b85c322	0	19	0	0	0	0	0	0	0	0	0	0	0	0	0	0	k__Bacteria;p__Actinobacteriota;c__Actinomycetia;o__Mycobacteriales;f__Pseudonocardiaceae;g__Actinomycetospora;s__Actinomycetospora_chiangmaiensis
eff47f5787a6655444400fdbbb96e23d	0	19	0	0	0	0	0	0	0	0	0	0	0	0	0	0	k__Bacteria;p__Actinobacteriota;c__Actinomycetia;o__Actinomycetales;f__Actinomycetaceae;g__Pauljensenia
45df4983d6276da4a302fdaf4021472f	0	0	19	0	0	0	0	0	0	0	0	0	0	0	0	0	k__Bacteria;p__Actinobacteriota;c__Actinomycetia;o__Propionibacteriales;f__Nocardioidaceae;g__Marmoricola_A_392027
6a20ad47c019d62ea92deb368635fd7e	0	0	19	0	0	0	0	0	0	0	0	0	0	0	0	0	k__Bacteria;p__Proteobacteria;c__Gammaproteobacteria;o__Pseudomonadales_650612;f__Cellvibrionaceae;g__Cellvibrio;s__Cellvibrio_ostraviensis
9d132cd63a49ca53a65e44a365c7567a	0	0	0	0	0	19	0	0	0	0	0	0	0	0	0	0	k__Bacteria;p__Proteobacteria;c__Gammaproteobacteria;o__Pseudomonadales_650611;f__Pseudomonadaceae;g__Pseudomonas_A;s__Pseudomonas_A_kunmingensis
2f09cfb5d0497a035c08865d122f9558	0	0	0	0	0	2	0	0	0	0	0	0	0	0	0	0	k__Bacteria
3dfa2c275a58cc589d933c7621b3c0b2	0	0	0	0	0	0	19	0	0	0	0	0	0	0	0	0	k__Bacteria;p__Bacteroidota;c__Bacteroidia;o__Chitinophagales;f__Chitinophagaceae_966727
533282b84b31ba467f7aa7fe23711775	0	0	0	0	0	0	0	0	0	0	0	0	19	0	0	0	k__Bacteria;p__Proteobacteria;c__Alphaproteobacteria;o__Rhodobacterales;f__Rhodobacteraceae;g__Rubellimicrobium;s__Rubellimicrobium_thermophilum
fa65b626a06f7c14875eb0276681c7ff	0	0	0	0	0	0	0	0	0	0	0	0	19	0	0	0	k__Bacteria;p__Actinobacteriota;c__Actinomycetia;o__Actinomycetales;f__Microbacteriaceae;g__Plantibacter;s__Plantibacter_sp001423185
37098e06587d5157f1ca86180ae666f2	0	0	0	0	0	0	0	0	0	0	0	0	19	0	0	0	k__Bacteria
074587d86508edc6196b67fe24c99baf	0	0	0	0	0	0	0	0	0	0	0	0	0	0	19	0	k__Bacteria;p__Firmicutes_D;c__Bacilli;o__Lactobacillales;f__Streptococcaceae;g__Streptococcus
413cd6d521acbc5c9ded6ff124199980	0	0	0	0	0	0	0	0	0	0	0	0	0	0	19	0	k__Bacteria;p__Proteobacteria;c__Gammaproteobacteria;o__Enterobacterales_A_737866;f__Enterobacteriaceae_A
43d4335712346ad7d5de41c315de95c0	0	0	0	0	0	0	0	0	0	0	0	0	0	0	19	0	k__Bacteria;p__Acidobacteriota;c__Acidobacteriae;o__Acidoferrales;f__UBA7541;g__Palsa_189;s__Palsa_189_sp003223325
c080df3a2de79420e67835e00c605fae	0	0	0	0	0	0	0	0	0	0	0	0	0	0	19	0	k__Bacteria;p__Cyanobacteria;c__Cyanobacteriia;o__PCC_6307;f__Cyanobiaceae;g__Synechococcus_E;s__
4b19b5da21e615c3ab228343bd7ad514	0	0	0	0	0	0	0	0	0	0	0	0	0	0	0	19	k__Bacteria;p__Actinobacteriota;c__Actinomycetia;o__Mycobacteriales;f__Mycobacteriaceae;g__Corynebacterium;s__Corynebacterium_lujinxingii
5985d6641df2501acb714a1202b8d650	0	0	0	0	0	0	0	0	0	0	0	0	0	0	0	19	k__Bacteria;p__Actinobacteriota;c__Actinomycetia;o__Mycobacteriales;f__Mycobacteriaceae;g__Rhodococcus_C_375578
6f158ddafa370488d7d0fda599ada3a8	18	0	0	0	0	0	0	0	0	0	0	0	0	0	0	0	k__Bacteria;p__Firmicutes_A;c__Clostridia_258483;o__Oscillospirales;f__Acutalibacteraceae;g__Acutalibacter;s__Acutalibacter_muris
8f4fb0dc74dbcabb059c711fce5f99a8	18	0	0	0	0	0	0	0	0	0	0	0	0	0	0	0	k__Bacteria;p__Bacteroidota;c__Bacteroidia;o__Bacteroidales;f__Bacteroidaceae;g__Prevotella;s__Prevotella_sp900315745
36bac2ba168d0b025a8c3943e255ab29	18	0	0	0	0	0	0	0	0	0	0	0	0	0	0	0	k__Bacteria;p__Firmicutes_A;c__Clostridia_43505;o__Caldicoprobacterales;f__Xylanivirgaceae;g__Xylanivirga;s__Xylanivirga_thermophila
a93b74adf81de81f5e949a38bb2ccc32	18	0	0	0	0	0	0	0	0	0	0	0	0	0	0	0	k__Bacteria;p__Firmicutes_D;c__Bacilli;o__Lactobacillales;f__Listeriaceae;g__Listeria_A
25b4af6302afe759c499bc85c1decf6f	0	18	0	0	0	0	0	0	0	0	0	0	0	0	0	0	k__Bacteria
f735f00408b4dc069250ef288e5754a1	0	18	0	0	0	0	0	0	0	0	0	0	0	0	0	0	k__Bacteria;p__Proteobacteria;c__Alphaproteobacteria;o__Rhodobacterales;f__Rhodobacteraceae;g__Paracoccus;s__Paracoccus_yeei
2f6dd65ce8aa744acf3ea95796fcf93e	0	18	0	0	0	0	0	0	0	0	0	0	0	0	0	0	k__Bacteria;p__Bacteroidota;c__Bacteroidia;o__Bacteroidales;f__Tannerellaceae;g__Parabacteroides_B_862066;s__Parabacteroides_B_862066_distasonis
efbe97ee4f5b85628b0f0df268f18c7b	0	9	0	0	0	0	0	0	0	0	0	0	0	0	0	9	k__Bacteria;p__Proteobacteria;c__Gammaproteobacteria;o__Xanthomonadales_616009;f__Xanthomonadaceae_616009;g__Stenotrophomonas_A_615274;s__Stenotrophomonas_A_615274_rhizophila
2a041ea5566b5227737db7157437f408	0	0	18	0	0	0	0	0	0	0	0	0	0	0	0	0	k__Bacteria;p__Proteobacteria;c__Gammaproteobacteria;o__Burkholderiales_592524;f__Burkholderiaceae_A_574758;g__Pseudoduganella;s__Pseudoduganella_plicata
d755895ffa3ef26bca308c2bf4205df9	0	0	0	0	0	0	0	0	0	0	0	18	0	0	0	0	k__Bacteria;p__Verrucomicrobiota;c__Verrucomicrobiae;o__Verrucomicrobiales;f__Akkermansiaceae;g__Luteolibacter_776538;s__Luteolibacter_gellanilyticus
719726bf0999f74dbdd336c4d4110050	0	0	0	0	6	0	12	0	0	0	0	0	0	0	0	0	k__Bacteria;p__Bacteroidota;c__Bacteroidia;o__Bacteroidales;f__Bacteroidaceae;g__Prevotella;s__
db2a462fbb2bba7d9f7ef287f8a788a0	0	0	0	0	0	18	0	0	0	0	0	0	0	0	0	0	k__Bacteria;p__Proteobacteria;c__Alphaproteobacteria;o__Sphingomonadales;f__Sphingomonadaceae
1f4773c1cc73ee39e512c21541257821	0	0	0	0	0	5	0	0	0	0	0	0	0	0	0	0	k__Bacteria;p__Proteobacteria;c__Gammaproteobacteria;o__Burkholderiales_595422;f__Burkholderiaceae_A_595422;g__Alcaligenes;s__Alcaligenes_faecalis_595233
9a6a71669461433ee3911335c3b034bd	0	0	0	0	0	0	0	0	0	0	0	0	0	18	0	0	k__Bacteria;p__Firmicutes_D;c__Bacilli;o__Lactobacillales;f__Lactobacillaceae;g__Ligilactobacillus;s__Ligilactobacillus_acidipiscis
be089df1a164d153238d4ca39baec928	0	0	0	0	0	0	0	0	0	0	0	0	0	13	0	0	k__Bacteria;p__Patescibacteria
71b8b8554dbcb2eb579ac140de61d10b	0	0	0	0	0	0	0	0	0	0	0	0	0	0	18	0	k__Bacteria;p__Proteobacteria;c__Gammaproteobacteria;o__Enterobacterales_A_737866;f__Alteromonadaceae_665222;g__Colwellia_A_665065;s__Colwellia_A_665065_psychrerythraea_A
df83f75c8d6f2c92a106d3283c292c63	0	0	0	0	0	0	0	0	0	0	0	0	0	0	18	0	k__Bacteria;p__Firmicutes_A;c__Clostridia_258483;o__Clostridiales;f__Clostridiaceae_222000;g__;s__
6d486d9badfa4beb657125e8bcb2ff9c	0	0	0	0	0	0	0	0	0	0	0	0	0	0	18	0	k__Bacteria;p__Actinobacteriota;c__Rubrobacteria;o__Rubrobacterales;f__Rubrobacteraceae
208cd3b647657f3ef34cb6aa6cde3842	0	0	0	0	0	0	0	0	0	0	0	0	0	0	18	0	k__Bacteria;p__Firmicutes_A;c__Clostridia_258483;o__Lachnospirales;f__Lachnospiraceae;g__Enterocloster;s__Enterocloster_sp000431375
3cb5b531511880002e9c41480d770218	0	0	0	0	0	0	0	0	0	0	0	0	0	0	18	0	k__Bacteria;p__Actinobacteriota;c__Coriobacteriia;o__OPB41;f__UBA2279;g__UBA2286;s__
a8ebff3222126d0f3ccb54abd9243296	0	0	0	0	0	0	0	0	0	0	0	0	0	0	18	0	k__Bacteria;p__Proteobacteria;c__Gammaproteobacteria;o__Pseudomonadales_650611;f__Pseudomonadaceae;g__Pseudomonas_E_647464
87478534f8e995b4a9eb08419d4e9fd1	0	0	0	0	0	0	0	0	0	0	0	0	0	0	18	0	k__Bacteria;p__Firmicutes_A;c__Clostridia_258483;o__Oscillospirales;f__Oscillospiraceae_88309;g__Limivicinus;s__Limivicinus_sp002320035
3da2832ec6c26a4ecc4c70b2eab18526	17	0	0	0	0	0	0	0	0	0	0	0	0	0	0	0	k__Bacteria;p__Firmicutes_A;c__Clostridia_258483;o__TANB77;f__CAG_508;g__;s__
7fe6d16c5ba6bf02d14e33877140e300	17	0	0	0	0	0	0	0	0	0	0	0	0	0	0	0	k__Bacteria;p__Firmicutes_A;c__Clostridia_258483;o__Peptostreptococcales;f__Anaerovoracaceae
3c743751c31f8c770823dd1c6f317ad1	17	0	0	0	0	0	0	0	0	0	0	0	0	0	0	0	k__Bacteria;p__Firmicutes_A;c__Clostridia_258483;o__Lachnospirales;f__Lachnospiraceae
886db33ab5f2ca93c14a1b0fa21272a7	17	0	0	0	0	0	0	0	0	0	0	0	0	0	0	0	k__Bacteria;p__Firmicutes_G;c__Limnochordia;o__DTU010;f__DTU012;g__DTU012;s__DTU012_sp900019385
36ad0b5ec347c1cc26ab50c6316d26cd	6	0	0	0	0	0	0	0	0	0	0	0	0	0	11	0	k__Bacteria;p__Proteobacteria;c__Gammaproteobacteria;o__Burkholderiales_592522;f__Burkholderiaceae_A_592522;g__Comamonas_F_589250
8b03e70406936b11560f77f90f6d81f9	4	0	0	0	0	0	0	0	0	0	0	0	0	0	13	0	k__Bacteria;p__Firmicutes_D;c__Bacilli;o__Acholeplasmatales;f__;g__;s__
ae00496d579de322a82ecf788cc11a37	0	17	0	0	0	0	0	0	0	0	0	0	0	0	0	0	k__Bacteria;p__Proteobacteria;c__Gammaproteobacteria;o__Xanthomonadales_616009;f__Xanthomonadaceae_616009;g__Pseudoxanthomonas_A_615336;s__Pseudoxanthomonas_A_615336_taiwanensis
fa67b082fe9bdf7a645da41bebcb4845	0	15	0	0	0	0	0	0	0	0	2	0	0	0	0	0	k__Bacteria
f9918a6fbb76f60694cdf94b6e696d02	0	0	17	0	0	0	0	0	0	0	0	0	0	0	0	0	k__Bacteria;p__Firmicutes_D;c__Bacilli;o__Erysipelotrichales;f__Erysipelotrichaceae;g__Dubosiella;s__Dubosiella_sp000403415
5a69ea933b26e1a42cc326c9936e23bf	0	0	17	0	0	0	0	0	0	0	0	0	0	0	0	0	k__Bacteria;p__Firmicutes_D;c__Bacilli;o__Lactobacillales;f__Lactobacillaceae;g__Lactobacillus;s__Lactobacillus_iners
bc25192c11cec0a95e48f441f450c30b	0	0	17	0	0	0	0	0	0	0	0	0	0	0	0	0	k__Bacteria;p__Bacteroidota;c__Bacteroidia;o__Bacteroidales;f__Bacteroidaceae;g__Prevotella;s__Prevotella_pallens
8f772aaa197fac015e315b4aedf366b5	0	0	0	0	0	0	0	0	0	17	0	0	0	0	0	0	k__Bacteria;p__Bacteroidota;c__Bacteroidia;o__Flavobacteriales_877923;f__Flavobacteriaceae;g__Salegentibacter
aaeb239f0815f607262e17e24165edf9	0	0	0	0	0	0	0	0	0	0	17	0	0	0	0	0	k__Bacteria
b2c1d99625439e463056be18d04c5430	0	0	0	0	17	0	0	0	0	0	0	0	0	0	0	0	k__Bacteria;p__Verrucomicrobiota;c__Verrucomicrobiae;o__Pedosphaerales;f__;g__;s__
14b4ec0488e2a1eba3f0986efc8638aa	0	0	0	0	0	0	17	0	0	0	0	0	0	0	0	0	k__Bacteria;p__Bacteroidota;c__Bacteroidia;o__Bacteroidales;f__Porphyromonadaceae;g__Porphyromonas_A_859424;s__Porphyromonas_A_859424_endodontalis
d3d0424e2476c468ca08988155bef3d1	0	0	0	0	0	0	0	0	0	0	0	0	0	17	0	0	k__Bacteria
27e11997843fcf54d5c4a02a6d264a94	0	0	0	0	0	0	0	0	0	0	0	0	0	0	17	0	k__Bacteria;p__Firmicutes_D;c__Bacilli;o__Tumebacillales;f__Tumebacillaceae;g__Tumebacillus_A
4517c1622ce102a7e802b5f982ae3fb5	0	0	0	0	0	0	0	0	0	0	0	0	0	0	17	0	k__Bacteria;p__Proteobacteria;c__Alphaproteobacteria
1c9365d147e5f5953d0b3e52123ef892	0	0	0	0	0	0	0	0	0	0	0	0	0	0	17	0	k__Bacteria;p__Proteobacteria;c__Alphaproteobacteria;o__Sphingomonadales;f__Sphingomonadaceae;g__Sphingomicrobium_483265
39a5efbedf179e7f3f672c823284f29b	0	0	0	0	0	0	0	0	0	0	0	0	0	0	0	17	k__Bacteria;p__Bacteroidota;c__Bacteroidia;o__Bacteroidales;f__UBA932;g__;s__
b6df9d09a0fd26f6828643cf92ce4f85	16	0	0	0	0	0	0	0	0	0	0	0	0	0	0	0	k__Bacteria;p__Firmicutes_D;c__Bacilli;o__RF39;f__UBA660;g__;s__
caddc5b66ede0e67d56931cb1c9656a1	16	0	0	0	0	0	0	0	0	0	0	0	0	0	0	0	k__Bacteria;p__Firmicutes_A;c__Clostridia_258483;o__Lachnospirales;f__Lachnospiraceae;g__UBA3282;s__
e50f126b0a24cf0f7fd57cb1565eb534	16	0	0	0	0	0	0	0	0	0	0	0	0	0	0	0	k__Bacteria;p__Firmicutes_D;c__Bacilli;o__Staphylococcales;f__Staphylococcaceae;g__Staphylococcus
655a21f1dcef862092ebf6e90442c159	16	0	0	0	0	0	0	0	0	0	0	0	0	0	0	0	k__Bacteria;p__Proteobacteria;c__Alphaproteobacteria;o__Rhizobiales_A_504705;f__Beijerinckiaceae;g__Microvirga
b8254e0394c71ae49970f09531ed66df	16	0	0	0	0	0	0	0	0	0	0	0	0	0	0	0	k__Bacteria;p__Patescibacteria;c__Saccharimonadia;o__Saccharimonadales;f__Nanosyncoccaceae;g__Nanosyncoccus;s__Nanosyncoccus_sp003979185
55ea7300f646d8c48775cedd566ecadd	16	0	0	0	0	0	0	0	0	0	0	0	0	0	0	0	k__Bacteria;p__Firmicutes_A;c__Clostridia_258483;o__Acetivibrionales
c4cb3a7a500f65e24948a5e6df4eded8	16	0	0	0	0	0	0	0	0	0	0	0	0	0	0	0	k__Bacteria;p__Firmicutes_A;c__Clostridia_258483;o__TANB77;f__CAG_508;g__UMGS1994;s__UMGS1994_sp900553945
de5d604938aaea820fb863be6f779068	16	0	0	0	0	0	0	0	0	0	0	0	0	0	0	0	k__Bacteria;p__Actinobacteriota;c__Thermoleophilia;o__Solirubrobacterales;f__Solirubrobacteraceae_405341
e750edb3fe11bd5322ccd6646d8eb670	16	0	0	0	0	0	0	0	0	0	0	0	0	0	0	0	k__Bacteria;p__Proteobacteria;c__Gammaproteobacteria;o__Burkholderiales_592522;f__Burkholderiaceae_A_592522;g__Comamonas_F_589250;s__Comamonas_F_589250_antarcticus
4cb2259d46d4141a95f661bccf19e2d7	3	0	0	0	0	0	0	0	11	0	0	0	0	0	0	0	k__Bacteria
32016317eaac2edcad317e9294d7bdab	2	0	0	0	0	0	0	0	0	0	0	0	0	0	0	0	k__Bacteria;p__Firmicutes_D;c__Bacilli;o__Erysipelotrichales;f__Coprobacillaceae;g__Erysipelatoclostridium;s__Clostridium_cocleatum
377bfbe62b0456589e2102c570057530	0	16	0	0	0	0	0	0	0	0	0	0	0	0	0	0	k__Bacteria
e288e73cf2aea77b9d32cd396a01faa9	0	0	16	0	0	0	0	0	0	0	0	0	0	0	0	0	k__Bacteria;p__Proteobacteria;c__Alphaproteobacteria;o__Rhodobacterales;f__Rhodobacteraceae;g__Paracoccus
e284786ea175b2b18f83052d4339c521	0	0	16	0	0	0	0	0	0	0	0	0	0	0	0	0	k__Bacteria;p__Cyanobacteria;c__Cyanobacteriia;o__Cyanobacteriales;f__Microcoleaceae;g__Limnospira;s__
62f14ab693b8f720d3aa00d73363ac3c	0	0	0	0	0	0	0	0	0	0	16	0	0	0	0	0	k__Bacteria
d1b7e013423a063b4b926460be81e8de	0	0	0	0	0	0	0	16	0	0	0	0	0	0	0	0	k__Bacteria;p__Firmicutes_D;c__Bacilli;o__Lactobacillales;f__Lactobacillaceae;g__Limosilactobacillus
efe0e0643a374825c4a5c27dec2c9385	0	0	0	0	0	0	0	0	0	0	0	0	16	0	0	0	k__Bacteria;p__Bacteroidota;c__Bacteroidia;o__Cytophagales;f__Hymenobacteraceae;g__Hymenobacter_910554;s__Hymenobacter_sp007713685
c4bc26faaf34aa9631e3c2f65a74364e	0	0	0	0	0	0	0	0	0	0	0	0	0	16	0	0	k__Bacteria
30295fa37465a1afd8e02dbc48efeabf	0	0	0	0	0	0	0	0	0	0	0	0	0	0	16	0	k__Bacteria;p__Firmicutes_A;c__Clostridia_258483;o__Lachnospirales;f__Lachnospiraceae
0f54305246df10673f4cd6a05660e719	0	0	0	0	0	0	0	0	0	0	0	0	0	0	16	0	k__Bacteria;p__Firmicutes_D;c__Bacilli;o__Lactobacillales;f__Lactobacillaceae;g__Ligilactobacillus;s__Ligilactobacillus_acidipiscis
2b43e8be240e18c04aade49baa4a0453	0	0	0	0	0	0	0	0	0	0	0	0	0	0	16	0	k__Bacteria;p__Bacteroidota;c__Bacteroidia;o__Bacteroidales;f__Rikenellaceae;g__Alistipes_A_871400;s__
e3c60c1fa2d4a8c76b5fc3ce92cb82fc	0	0	0	0	0	0	0	0	0	0	0	0	0	0	16	0	k__Bacteria;p__Firmicutes_D;c__Bacilli;o__Lactobacillales;f__Lactobacillaceae;g__Ligilactobacillus;s__Ligilactobacillus_acidipiscis
2f616ccd4e56b4aabdf6e607f69f947a	0	0	0	0	0	0	0	0	0	0	0	0	0	0	16	0	k__Bacteria;p__Proteobacteria;c__Alphaproteobacteria;o__Rs_D84_512864;f__;g__;s__
c841407eb9d0370f0d2a65e00292f5ab	0	0	0	0	0	0	0	0	0	0	0	0	0	0	16	0	k__Bacteria;p__Acidobacteriota;c__UBA4820;o__UBA4820;f__DSQY01;g__DSQY01;s__DSQY01_sp011362725
f32cde1bf410f91a3959c90a0b54e9b9	0	0	0	0	0	0	0	0	0	0	0	0	0	0	16	0	k__Bacteria;p__Firmicutes_A;c__Clostridia_258483;o__Peptostreptococcales;f__Peptostreptococcaceae_256921;g__Romboutsia_B;s__Romboutsia_B_maritimum
6c38685b3e94054ff0cc907102cce177	0	0	0	0	0	0	0	0	0	0	0	0	0	0	16	0	k__Archaea;p__Thermoproteota;c__Bathyarchaeia;o__B26_1;f__UBA233;g__PALSA_986;s__PALSA_986_sp003151735
d428f43ead66aa6b0c84fc113c6614f3	0	0	0	0	0	0	0	0	0	0	0	0	0	0	16	0	k__Bacteria;p__Proteobacteria;c__Alphaproteobacteria;o__Sphingomonadales;f__Sphingomonadaceae;g__Sphingomonas_L_486704
94bf78791f7e81cc4ed5dd318447a4a8	0	0	0	0	0	0	0	0	0	0	0	0	0	0	7	0	k__Bacteria;p__Proteobacteria;c__Gammaproteobacteria;o__Pseudomonadales_660879;f__Moraxellaceae;g__Acinetobacter;s__Acinetobacter_johnsonii
98c360cad1ba582b30afc91c9f95b16e	0	0	0	0	0	0	0	0	0	0	0	0	0	0	0	16	k__Bacteria;p__Firmicutes_G;c__Limnochordia;o__DTU010;f__DTU012;g__DTU012;s__DTU012_sp900019385
637fdf565ff0ece10d3474e1ca7b8bbc	0	0	0	0	0	0	0	0	0	0	0	0	0	0	0	6	k__Bacteria;p__Deinococcota;c__Deinococci;o__Deinococcales;f__Deinococcaceae;g__Deinococcus_B;s__Deinococcus_B_seoulensis
56fe3adf489a56f86e55151d9c03f4a9	6	0	0	0	0	9	0	0	0	0	0	0	0	0	0	0	k__Bacteria;p__Proteobacteria;c__Gammaproteobacteria;o__Xanthomonadales_616009;f__Xanthomonadaceae_616009;g__Stenotrophomonas_A_615274
f266de957440b254e6f82397f35e5a6e	0	2	0	0	0	0	0	0	0	0	0	0	0	3	4	0	k__Bacteria
d64b1f7142ba4859cd46cda9f9f8ae05	0	0	15	0	0	0	0	0	0	0	0	0	0	0	0	0	k__Bacteria;p__Actinobacteriota;c__Actinomycetia;o__Sporichthyales;f__Sporichthyaceae;g__Longivirga;s__
a70f2b790ab39f2a871e995b28c548df	0	0	15	0	0	0	0	0	0	0	0	0	0	0	0	0	k__Bacteria;p__Actinobacteriota;c__Actinomycetia;o__Mycobacteriales;f__Pseudonocardiaceae;g__Pseudonocardia
2fed24745a8e5745aa23d77e2e904341	0	0	6	0	0	0	0	0	0	9	0	0	0	0	0	0	k__Bacteria;p__Actinobacteriota;c__Actinomycetia;o__Propionibacteriales;f__Propionibacteriaceae;g__Friedmanniella
07381e6594a2b09ec7434759f41b2f42	0	0	0	0	0	0	0	0	15	0	0	0	0	0	0	0	k__Bacteria
34395e30228346e4b5da222a7545162e	0	0	0	0	0	0	0	0	0	0	0	15	0	0	0	0	k__Bacteria;p__Firmicutes_D;c__Bacilli;o__Exiguobacterales;f__Exiguobacteraceae;g__Exiguobacterium_A;s__Exiguobacterium_A_acetylicum
3dd9ab1f25da233989107f77e9a064e2	0	0	0	0	15	0	0	0	0	0	0	0	0	0	0	0	k__Bacteria;p__Bacteroidota;c__Bacteroidia;o__Bacteroidales;f__UBA932;g__Cryptobacteroides;s__Cryptobacteroides_sp000435075
c77ca759d30870345f14dbb1999b952b	0	0	0	0	0	15	0	0	0	0	0	0	0	0	0	0	k__Bacteria;p__Firmicutes_C;c__Negativicutes;o__Veillonellales;f__Dialisteraceae;g__Dialister;s__Dialister_invisus
1e68a3f708738761dc7b26a0d5b0cbea	0	0	0	0	0	0	0	15	0	0	0	0	0	0	0	0	k__Bacteria;p__Proteobacteria;c__Gammaproteobacteria;o__Burkholderiales_597441;f__Methylophilaceae;g__Methylopumilus_A_558053;s__Methylopumilus_A_558053_planktonicus
5d281e6556e67bce478d376917861656	0	0	0	0	0	0	0	0	0	0	0	0	15	0	0	0	k__Bacteria
fddd79d593844c35ced295d10cfefa10	0	0	0	0	0	0	0	0	0	0	0	0	0	0	15	0	k__Bacteria;p__Firmicutes_A;c__Clostridia_258483;o__Lachnospirales;f__Lachnospiraceae;g__Kineothrix;s__Kineothrix_sp000403275
25a4750bd28b3bcd0849e1614ac82054	0	0	0	0	0	0	0	0	0	0	0	0	0	0	15	0	k__Bacteria;p__Actinobacteriota;c__Actinomycetia;o__Actinomycetales;f__Bifidobacteriaceae;g__Bifidobacterium_388775;s__Bifidobacterium_longum
a76183736f0dea3cd0be448491c5afc6	0	0	0	0	0	0	0	0	0	0	0	0	0	0	15	0	k__Bacteria;p__Bacteroidota;c__Bacteroidia;o__Bacteroidales;f__Bacteroidaceae;g__Prevotella;s__Prevotella_hominis
9bed510a076c0f533383ce3deb8a57c0	0	0	0	0	0	0	0	0	0	0	0	0	0	0	15	0	k__Bacteria;p__Actinobacteriota;c__Rubrobacteria;o__Rubrobacterales;f__Rubrobacteraceae;g__Rubrobacter_B_405438;s__Rubrobacter_spartanus
ee5786e9cc637f83fb6b182a7d5caeeb	0	0	0	0	0	0	0	0	0	0	0	0	0	0	15	0	k__Bacteria;p__Proteobacteria;c__Gammaproteobacteria;o__Enterobacterales_A_737866;f__Enterobacteriaceae_A
33c2c59840f0e7671a15a655469842dc	0	0	0	0	0	0	0	0	0	0	0	0	0	0	0	15	k__Bacteria;p__Chloroflexota;c__Chloroflexia;o__Thermomicrobiales;f__;g__;s__
4af4b1b0aba1979c0c9cae7f23803b23	0	0	0	0	0	0	0	0	0	0	0	0	0	0	0	15	k__Bacteria;p__Proteobacteria;c__Gammaproteobacteria;o__Pseudomonadales_650611;f__Pseudomonadaceae
1321130daa91f6e2479991a09c8ee1d8	14	0	0	0	0	0	0	0	0	0	0	0	0	0	0	0	k__Bacteria;p__Firmicutes_A;c__Clostridia_258483;o__Christensenellales;f__CAG_314;g__CAG_314;s__CAG_314_sp900551395
0dc6239b7ea8928c7e441928e0273abe	14	0	0	0	0	0	0	0	0	0	0	0	0	0	0	0	k__Bacteria;p__Actinobacteriota;c__Coriobacteriia;o__Coriobacteriales;f__Coriobacteriaceae;g__Collinsella
457d467c0dea7d86f62af5a46f12854d	14	0	0	0	0	0	0	0	0	0	0	0	0	0	0	0	k__Bacteria;p__Proteobacteria;c__Gammaproteobacteria;o__Burkholderiales_592522;f__Burkholderiaceae_A_592522
0ee73a1447ef03d2243446452fb23fb5	14	0	0	0	0	0	0	0	0	0	0	0	0	0	0	0	k__Bacteria;p__Proteobacteria;c__Gammaproteobacteria;o__Enterobacterales_A_737866;f__Enterobacteriaceae_A;g__Pseudocitrobacter
dd52d16776cc7e7b1a21d5a6ec54f56f	0	14	0	0	0	0	0	0	0	0	0	0	0	0	0	0	k__Bacteria;p__Firmicutes_A;c__Clostridia_258483;o__Oscillospirales;f__Oscillospiraceae_88309;g__Vescimonas;s__Vescimonas_coprocola
a5bdd029455f6ad9eaf88c939194eaf6	0	14	0	0	0	0	0	0	0	0	0	0	0	0	0	0	k__Bacteria;p__Actinobacteriota;c__Actinomycetia;o__Mycobacteriales;f__Mycobacteriaceae;g__Tsukamurella
de9f651a060de28d80dd9daaeb590bd1	0	5	0	0	0	0	0	0	0	0	0	0	0	0	0	0	k__Bacteria
14bbe110118173582e94b6ec04e690ae	0	3	0	0	0	0	0	0	0	0	0	0	0	0	0	0	k__Bacteria
6add6caf3fdb67fa9a2608ec7a585ce7	0	0	14	0	0	0	0	0	0	0	0	0	0	0	0	0	k__Bacteria;p__Chloroflexota;c__Chloroflexia;o__Thermomicrobiales;f__;g__;s__
6d84c6576fea5d50f5e33568608e6cb2	0	0	14	0	0	0	0	0	0	0	0	0	0	0	0	0	k__Bacteria;p__Actinobacteriota;c__Actinomycetia;o__Actinomycetales;f__Microbacteriaceae;g__Microbacterium_A_383184;s__Microbacterium_A_383184_lacticum
b7c4df117be86153d11cc68b81fe982a	0	0	14	0	0	0	0	0	0	0	0	0	0	0	0	0	k__Bacteria
cac05547f1fcfacaec58241af36af220	0	0	0	14	0	0	0	0	0	0	0	0	0	0	0	0	k__Bacteria;p__Proteobacteria;c__Alphaproteobacteria;o__Rickettsiales;f__Anaplasmataceae;g__Wolbachia;s__Wolbachia_pipientis_A_550493
46018092cc695ea896d4331e39f9f7a0	0	0	0	0	0	0	0	0	3	0	3	0	0	0	8	0	k__Bacteria
b7c1e09dbe029ef333637d3c37704f12	0	0	0	0	0	0	0	0	0	14	0	0	0	0	0	0	k__Bacteria
da84328d049d0d8aad1f233bd67525a6	0	0	0	0	0	0	0	0	0	14	0	0	0	0	0	0	k__Bacteria;p__Actinobacteriota;c__Actinomycetia;o__Propionibacteriales;f__Propionibacteriaceae;g__Arachnia;s__
00a09565d30743cb8f605c49b8f8cf6d	0	0	0	0	0	0	0	0	0	14	0	0	0	0	0	0	k__Bacteria;p__Proteobacteria;c__Gammaproteobacteria;o__Burkholderiales_592524;f__Burkholderiaceae_A_580492;g__Burkholderia
b10c09a32cbf5f8a11969110fe6c053f	0	0	0	0	14	0	0	0	0	0	0	0	0	0	0	0	k__Bacteria;p__Spirochaetota;c__Spirochaetia;o__Treponematales;f__Treponemataceae;g__Treponema_C;s__Treponema_C_lecithinolyticum
b806b5b886e6ec1c3ce1c7359a0530ac	0	0	0	0	0	14	0	0	0	0	0	0	0	0	0	0	k__Bacteria;p__Actinobacteriota;c__Actinomycetia;o__Mycobacteriales;f__Mycobacteriaceae;g__Corynebacterium;s__Corynebacterium_nuruki
950d98e2a99b6d12b224a89ec9a05905	0	0	0	0	0	0	14	0	0	0	0	0	0	0	0	0	k__Bacteria;p__Bacteroidota;c__Bacteroidia;o__Bacteroidales;f__Bacteroidaceae;g__Prevotella
67a2db9bdcf1eab0cde45fecb7845cb9	0	0	0	0	0	0	0	0	0	0	0	0	8	2	0	0	k__Bacteria
e96e0b86d3f1f2b4ff88d25f2bad82e2	0	0	0	0	0	0	0	0	0	0	0	0	0	14	0	0	k__Bacteria
d4389265656194d98e231358e3d6fc49	0	0	0	0	0	0	0	0	0	0	0	0	0	14	0	0	k__Bacteria;p__Nitrospirota_A_437815;c__Nitrospiria;o__Nitrospirales;f__Nitrospiraceae
c3da4ae1f687f9cd5d92f8dbf959e0b0	0	0	0	0	0	0	0	0	0	0	0	0	0	0	14	0	k__Bacteria;p__Firmicutes_D;c__Bacilli;o__Lactobacillales;f__Enterococcaceae;g__Enterococcus_D
5e1b078e3d86eeb83071d69a22d5db09	0	0	0	0	0	0	0	0	0	0	0	0	0	0	14	0	k__Bacteria;p__Firmicutes_A;c__Clostridia_258483;o__Clostridiales;f__Clostridiaceae_222000;g__UBA3947;s__UBA3947_sp006351925
90fd3dd10191409f7e6d7fc93a4f405c	0	0	0	0	0	0	0	0	0	0	0	0	0	0	14	0	k__Bacteria;p__Proteobacteria;c__Gammaproteobacteria;o__Enterobacterales_A_737866;f__Enterobacteriaceae_A;g__Pantoea_A_680069
bc0edce19a4a55c765c7536e0ffe04cb	0	0	0	0	0	0	0	0	0	0	0	0	0	0	14	0	k__Bacteria;p__Spirochaetota;c__Spirochaetia;o__Sphaerochaetales;f__Sphaerochaetaceae;g__Pleomorphochaeta;s__Pleomorphochaeta_caudata
7e9a0b6b191bcb8be459a7bb4b23cffa	0	0	0	0	0	0	0	0	0	0	0	0	0	0	14	0	k__Bacteria;p__Verrucomicrobiota;c__Verrucomicrobiae;o__Pedosphaerales;f__Pedosphaeraceae;g__Pedosphaera;s__Pedosphaera_parvula
60e1edeb274f06112eae334690c4ed4d	0	0	0	0	0	0	0	0	0	0	0	0	0	0	14	0	k__Bacteria
bdbb854aab5009710d47cade002fb17b	0	0	0	0	0	0	0	0	0	0	0	0	0	0	14	0	k__Bacteria;p__Firmicutes_G;c__Limnochordia;o__DTU010;f__DTU012;g__DTU012;s__DTU012_sp900019385
3f1c237ee9649d36064cd6b3a9aecc9e	0	0	0	0	0	0	0	0	0	0	0	0	0	0	0	14	k__Bacteria;p__Deinococcota;c__Deinococci;o__Deinococcales;f__Deinococcaceae;g__Deinococcus_B;s__Deinococcus_B_aetherius
42c918d835eab744cd4da110a6827334	13	0	0	0	0	0	0	0	0	0	0	0	0	0	0	0	k__Bacteria;p__Firmicutes_A;c__Clostridia_258483;o__Oscillospirales;f__Acutalibacteraceae;g__DTU053;s__DTU053_sp001512765
f44042be2ffbd832785aa089cdd8bddc	13	0	0	0	0	0	0	0	0	0	0	0	0	0	0	0	k__Bacteria;p__Proteobacteria;c__Gammaproteobacteria;o__Steroidobacterales;f__Steroidobacteraceae;g__;s__
637d9a8d2dae5a44cb4099df960d3663	6	0	0	0	0	0	0	0	0	0	0	7	0	0	0	0	k__Bacteria;p__Actinobacteriota;c__Actinomycetia;o__Mycobacteriales;f__Mycobacteriaceae;g__Dietzia;s__
e3b30a0d5770547fbf7e1965b81e4591	0	13	0	0	0	0	0	0	0	0	0	0	0	0	0	0	k__Bacteria;p__Firmicutes_D;c__Bacilli;o__Lactobacillales;f__Lactobacillaceae;g__Leuconostoc_B;s__Leuconostoc_B_lactis
ee599af2b8b51a5a56f97e210975fa06	0	0	13	0	0	0	0	0	0	0	0	0	0	0	0	0	k__Bacteria;p__Deinococcota;c__Deinococci;o__Deinococcales;f__Deinococcaceae;g__Deinococcus_B;s__Deinococcus_B_terrestris
2996e8a091b702c77c357fccafde65e2	0	0	13	0	0	0	0	0	0	0	0	0	0	0	0	0	k__Bacteria;p__Proteobacteria;c__Gammaproteobacteria;o__Pseudomonadales_660879;f__Moraxellaceae;g__Acinetobacter;s__Acinetobacter_marinus
65e7b767682fd204b0b8fc2b140b2311	0	0	13	0	0	0	0	0	0	0	0	0	0	0	0	0	k__Bacteria;p__Proteobacteria;c__Alphaproteobacteria;o__Sphingomonadales;f__Sphingomonadaceae;g__Sphingomonas_L_486704
54e05bc659a1cfcd27624da7effd1115	0	0	13	0	0	0	0	0	0	0	0	0	0	0	0	0	k__Bacteria;p__Actinobacteriota;c__Actinomycetia;o__Actinomycetales;f__Micrococcaceae;g__Rothia;s__Rothia_endophytica
ae0121f1180861a14cf46a70e4752131	0	0	0	2	0	8	0	0	0	0	0	0	0	0	0	0	k__Bacteria;p__Bacteroidota;c__Bacteroidia;o__Sphingobacteriales;f__Sphingobacteriaceae;g__Sphingobacterium;s__Sphingobacterium_cellulitidis
9ef73655e551f438db89e5011e629aa1	0	0	0	0	0	0	0	0	3	0	0	2	0	8	0	0	k__Bacteria
4d64eb0d1f06a18ac11574e51ae80144	0	0	0	0	0	0	0	0	0	13	0	0	0	0	0	0	k__Bacteria;p__Bacteroidota;c__Bacteroidia;o__Bacteroidales;f__Marinilabiliaceae;g__JC017;s__JC017_sp004296775
27c33bc56f2eec6a377aaa0cf2e42de6	0	0	0	0	0	0	0	0	0	13	0	0	0	0	0	0	k__Bacteria;p__Actinobacteriota;c__Actinomycetia;o__Mycobacteriales;f__Cryptosporangiaceae;g__Cryptosporangium
5aeb413532e73fbdeaaf277066ad7bec	0	0	0	0	0	0	0	0	0	13	0	0	0	0	0	0	k__Bacteria;p__Proteobacteria;c__Gammaproteobacteria;o__Enterobacterales_A_737866;f__Enterobacteriaceae_A;g__Citrobacter_A_692098
e12723715e53e0dbdbfd448d329b7fe8	0	0	0	0	0	0	0	0	0	0	13	0	0	0	0	0	k__Bacteria;p__Firmicutes_A;c__Clostridia_258483;o__Christensenellales;f__CAG_74;g__Onthenecus;s__
b5d7c1315facd894c8246ddd1d2a521d	0	0	0	0	0	0	0	0	0	0	0	13	0	0	0	0	k__Bacteria;p__Deinococcota;c__Deinococci;o__Deinococcales;f__Deinococcaceae;g__Deinococcus_B;s__Deinococcus_B_geothermalis
8f2764cab835f48a5f486aabd15de993	0	0	0	0	0	13	0	0	0	0	0	0	0	0	0	0	k__Bacteria;p__Actinobacteriota;c__Actinomycetia;o__Actinomycetales;f__Micrococcaceae;g__Haematomicrobium;s__Haematomicrobium_sanguinis
41487a03044a0ce4d251fd1bcdca7b68	0	0	0	0	0	0	13	0	0	0	0	0	0	0	0	0	k__Bacteria;p__Firmicutes_A;c__Clostridia_258483;o__Clostridiales;f__Clostridiaceae_222000
e5e18ef669708e23d3b089056ba1778a	0	0	0	0	0	0	13	0	0	0	0	0	0	0	0	0	k__Bacteria;p__Bacteroidota;c__Bacteroidia;o__Chitinophagales;f__Chitinophagaceae_929731;g__Edaphocola;s__Edaphocola_sp003852495
729252e2d94ea5d4185aea12783d0328	0	0	0	0	0	0	13	0	0	0	0	0	0	0	0	0	k__Bacteria;p__Firmicutes_A;c__Clostridia_258483;o__Tissierellales;f__Peptoniphilaceae;g__Parvimonas;s__Parvimonas_micra
113ea871e2a834f22c4d5092c9b86eb7	0	0	0	0	0	0	0	13	0	0	0	0	0	0	0	0	k__Bacteria;p__Firmicutes_D;c__Bacilli;o__Lactobacillales;f__Lactobacillaceae;g__Ligilactobacillus;s__Ligilactobacillus_salivarius
faae5c60f69065c46df15874b5f8c31f	0	0	0	0	0	0	0	13	0	0	0	0	0	0	0	0	k__Bacteria
df58e8d0428b989d759645dcb87a8bb5	0	0	0	0	0	0	0	13	0	0	0	0	0	0	0	0	k__Bacteria;p__Proteobacteria;c__Gammaproteobacteria;o__Enterobacterales_A_737866;f__Shewanellaceae_666538;g__Shewanella
d67fc64ccc790998a54596b2b545db6b	0	0	0	0	0	0	0	0	0	0	0	0	0	0	13	0	k__Bacteria;p__Actinobacteriota;c__Actinomycetia;o__Mycobacteriales
e21e278571a7d0784982758b18cc8e5d	0	0	0	0	0	0	0	0	0	0	0	0	0	0	13	0	k__Bacteria;p__Firmicutes_D;c__Bacilli;o__Thermoactinomycetales_367866;f__DSM_45169_367864;g__Kroppenstedtia_A;s__Kroppenstedtia_A_sanguinis
b20360e691a62fb8ab77227354b40120	12	0	0	0	0	0	0	0	0	0	0	0	0	0	0	0	k__Bacteria
6c05532ad48b372ba624394f41d8c8f6	12	0	0	0	0	0	0	0	0	0	0	0	0	0	0	0	k__Bacteria;p__Bacteroidota;c__Bacteroidia;o__Bacteroidales;f__Bacteroidaceae;g__Prevotella;s__Prevotella_melaninogenica
1c3f3fa3207f1068b9940e39ba3248a1	0	12	0	0	0	0	0	0	0	0	0	0	0	0	0	0	k__Bacteria;p__Firmicutes_D;c__Bacilli;o__Bacillales_D_310495;f__Amphibacillaceae;g__Oceanobacillus;s__Oceanobacillus_luteolus
c5825de78c3f9d14de6a46bb9795bdf1	0	12	0	0	0	0	0	0	0	0	0	0	0	0	0	0	k__Bacteria
0600fd4c0701149abdd8bcff2316943d	0	12	0	0	0	0	0	0	0	0	0	0	0	0	0	0	k__Bacteria;p__Actinobacteriota;c__Actinomycetia;o__Actinomycetales;f__Micrococcaceae;g__Haematomicrobium;s__Haematomicrobium_sanguinis
90a671ec4906593a53fed8e5e9f0fceb	0	0	12	0	0	0	0	0	0	0	0	0	0	0	0	0	k__Bacteria;p__Proteobacteria;c__Alphaproteobacteria;o__Acetobacterales;f__Acetobacteraceae;g__Acetobacter
bf096293aec1843b76be90794885c884	0	0	0	12	0	0	0	0	0	0	0	0	0	0	0	0	k__Bacteria;p__Bacteroidota;c__Bacteroidia;o__Bacteroidales;f__Bacteroidaceae;g__Prevotella;s__Prevotella_nigrescens
37d56be3a8bad3b5f8e10b319ed87697	0	0	0	0	0	0	0	0	4	0	0	0	0	4	4	0	k__Bacteria
645bcc0141da095ec233d6d4d76b78fb	0	0	0	0	0	0	0	0	3	9	0	0	0	0	0	0	k__Bacteria;p__Bacteroidota;c__Bacteroidia;o__Flavobacteriales_877923;f__Flavobacteriaceae;g__Flavobacterium;s__Flavobacterium_album_A_818019
447cf8a542ce4043ba209ba5939fe892	0	0	0	0	0	0	0	0	0	0	0	12	0	0	0	0	k__Bacteria;p__Proteobacteria;c__Gammaproteobacteria;o__Enterobacterales_A_737866;f__Alteromonadaceae_665222;g__Pararheinheimera;s__Pararheinheimera_tangshanensis
f9680a665163b98559c21f506ec4ad7c	0	0	0	0	0	0	0	0	0	0	0	12	0	0	0	0	k__Bacteria
4a8e3463bbf615101e41d5de30eb682f	0	0	0	0	12	0	0	0	0	0	0	0	0	0	0	0	k__Bacteria;p__Actinobacteriota;c__Actinomycetia;o__Mycobacteriales;f__Mycobacteriaceae;g__Corynebacterium;s__Corynebacterium_sp001767255
95ec571238c196cbd7f81238cd8b913b	0	0	0	0	0	12	0	0	0	0	0	0	0	0	0	0	k__Bacteria;p__Bacteroidota;c__Bacteroidia;o__Bacteroidales;f__Bacteroidaceae;g__Prevotella;s__Prevotella_oris
821b5bc7ccc812d4c1cfad1b5a576e5a	0	0	0	0	0	12	0	0	0	0	0	0	0	0	0	0	k__Bacteria;p__Bacteroidota;c__Bacteroidia;o__Bacteroidales;f__Bacteroidaceae;g__Prevotella;s__Prevotella_veroralis
98a9ccf6c36394b742ca72badb4be25d	0	0	0	0	0	0	0	12	0	0	0	0	0	0	0	0	k__Bacteria;p__Firmicutes_D;c__Bacilli;o__Lactobacillales;f__Carnobacteriaceae;g__Atopostipes;s__Atopostipes_suicloacalis
2d3826b90aa9c534099347fde0dec890	0	0	0	0	0	0	0	12	0	0	0	0	0	0	0	0	k__Bacteria;p__Proteobacteria;c__Gammaproteobacteria;o__Burkholderiales_592524;f__Burkholderiaceae_A_574758;g__Massilia
64dbb90670a8ff37ce07fabe1ddf593f	0	0	0	0	0	0	0	7	0	0	0	0	0	5	0	0	k__Bacteria
c670d12e36bae8ec50976cbec02694f5	0	0	0	0	0	0	0	0	0	0	0	0	0	0	12	0	k__Bacteria;p__Firmicutes_A;c__Clostridia_258483;o__Clostridiales;f__Clostridiaceae_222000;g__;s__
81255d6162f378590b38a066245fdb2c	0	0	0	0	0	0	0	0	0	0	0	0	0	0	12	0	k__Bacteria;p__Proteobacteria;c__Alphaproteobacteria;o__Sphingomonadales;f__Sphingomonadaceae;g__Sphingomicrobium_483265;s__Sphingomicrobium_mesophila
93287af2f361bb970abdbfd4af7b648b	0	0	0	0	0	0	0	0	0	0	0	0	0	0	12	0	k__Bacteria;p__Verrucomicrobiota;c__Verrucomicrobiae;o__Pedosphaerales;f__Pedosphaeraceae;g__Pedosphaera;s__Pedosphaera_parvula
6278788e42360bd8a04842e95a52b73f	0	0	0	0	0	0	0	0	0	0	0	0	0	0	12	0	k__Bacteria;p__Bdellovibrionota_E;c__Bdellovibrionia_A_473294;o__Bdellovibrionales
9c7d818f191ddcf97ac77673fa84d389	0	0	0	0	0	0	0	0	0	0	0	0	0	0	12	0	k__Bacteria;p__Proteobacteria;c__Gammaproteobacteria;o__Burkholderiales_592522;f__Burkholderiaceae_A_592522;g__Acidovorax_A
d8bc648bcfc83721ee417a723865f8bd	0	0	0	0	0	0	0	0	0	0	0	0	0	0	12	0	k__Bacteria
0b709c91c9d9ff0b898cb3c861a01cfb	0	0	0	0	0	0	0	0	0	0	0	0	0	0	12	0	k__Bacteria;p__Bacteroidota;c__Bacteroidia;o__Flavobacteriales_877923;f__UA16;g__;s__
1adc79577d657f050ed29ecd434ef574	0	0	0	0	0	0	0	0	0	0	0	0	0	0	12	0	k__Bacteria;p__Bacteroidota;c__Bacteroidia;o__Bacteroidales;f__Bacteroidaceae;g__Bacteroides_H;s__Bacteroides_H_caccae
8a8ad25454544b968114389e92f89d0f	0	0	0	0	0	0	0	0	0	0	0	0	0	0	12	0	k__Bacteria;p__Proteobacteria;c__Gammaproteobacteria
e16b06e73ebc39b2bc095ea251eb57c5	0	0	0	0	0	0	0	0	0	0	0	0	0	0	0	12	k__Bacteria;p__Actinobacteriota;c__Actinomycetia;o__Mycobacteriales;f__Mycobacteriaceae;g__Rhodococcus_C_375578
df9412a32a7ae9785dc6547e83fef79a	0	0	0	0	0	0	0	0	0	0	0	0	0	0	0	12	k__Bacteria;p__Actinobacteriota;c__Thermoleophilia;o__Solirubrobacterales;f__Solirubrobacteraceae_405341;g__Solirubrobacter
1a93417410ab99b056a504ff090a8eb2	0	0	0	0	0	0	0	0	0	0	0	0	0	0	0	12	k__Bacteria;p__Proteobacteria;c__Gammaproteobacteria;o__Pseudomonadales_660879;f__Moraxellaceae;g__Acinetobacter
a228f09aa9b349a0eacd848248e7abc6	11	0	0	0	0	0	0	0	0	0	0	0	0	0	0	0	k__Bacteria;p__Firmicutes_D;c__Bacilli;o__Lactobacillales;f__Vagococcaceae;g__Vagococcus_B;s__Vagococcus_B_fluvialis
3e8ae57c65963c493d09ea3c90a6f43f	11	0	0	0	0	0	0	0	0	0	0	0	0	0	0	0	k__Bacteria;p__Firmicutes_A;c__Clostridia_258483;o__Tissierellales;f__Tepidimicrobiaceae;g__Tepidimicrobium;s__Tepidimicrobium_xylanilyticum
8c8c6e66db1cb57d7f1f642bf64b386d	11	0	0	0	0	0	0	0	0	0	0	0	0	0	0	0	k__Bacteria;p__Firmicutes_A;c__Clostridia_258483;o__Lachnospirales;f__Lachnospiraceae;g__COE1;s__COE1_sp000403335
5cb9e352f6d920e5677f67e27b7e74c5	11	0	0	0	0	0	0	0	0	0	0	0	0	0	0	0	k__Bacteria;p__Firmicutes_B_370539;c__Dehalobacteriia;o__Dehalobacteriales;f__Dehalobacteriaceae;g__;s__
274be18ecf3612bac6b5ca77177e8392	0	11	0	0	0	0	0	0	0	0	0	0	0	0	0	0	k__Bacteria;p__Firmicutes_A;c__Clostridia_258483;o__Lachnospirales;f__Lachnospiraceae;g__Anaerostipes;s__Anaerostipes_hadrus
d2e7e74fa4ddc6c0897adbe83e0d0bbc	0	0	11	0	0	0	0	0	0	0	0	0	0	0	0	0	k__Bacteria;p__Proteobacteria;c__Gammaproteobacteria;o__Pseudomonadales_650611;f__Pseudomonadaceae
a6c429e6223859602e1b83d2e5249fb5	0	0	0	2	0	0	0	0	0	0	0	9	0	0	0	0	k__Bacteria;p__Proteobacteria;c__Gammaproteobacteria;o__Enterobacterales_A_737866;f__Aeromonadaceae;g__Aeromonas
f8169feb4f6251bb2573c8c4e0e8c000	0	0	0	0	0	0	0	0	11	0	0	0	0	0	0	0	k__Bacteria
94efc08d891286c91230206fcc0580f8	0	0	0	0	0	0	0	0	3	0	0	0	0	0	0	0	k__Bacteria;p__Actinobacteriota;c__Actinomycetia;o__Mycobacteriales;f__Mycobacteriaceae;g__Mycobacterium
60cbe428f34a7c4c3be4edfdbf0685da	0	0	0	0	0	0	0	0	0	11	0	0	0	0	0	0	k__Bacteria;p__Proteobacteria;c__Alphaproteobacteria;o__Acetobacterales;f__Acetobacteraceae;g__Roseomonas_A_507133;s__Roseomonas_A_507133_rosea
82360bcc59534035a9526474f1dd50d9	0	0	0	0	0	0	0	0	0	0	11	0	0	0	0	0	k__Bacteria;p__Actinobacteriota;c__Actinomycetia;o__Propionibacteriales;f__Propionibacteriaceae;g__Friedmanniella;s__Friedmanniella_luteola
7e01a29af8549d988aa9abdfa4778503	0	0	0	0	0	0	0	0	0	0	11	0	0	0	0	0	k__Bacteria
6728a6bd3b0455b0f90251d9becfccc7	0	0	0	0	11	0	0	0	0	0	0	0	0	0	0	0	k__Bacteria;p__Bacteroidota;c__Bacteroidia;o__Bacteroidales;f__Bacteroidaceae;g__Prevotella;s__Prevotella_denticola
cd0c16da1a1de9880101c862575d5906	0	0	0	0	11	0	0	0	0	0	0	0	0	0	0	0	k__Bacteria;p__Firmicutes_D;c__Bacilli;o__Lactobacillales;f__Lactobacillaceae;g__Lactobacillus;s__Lactobacillus_iners
6282c1071aa89c77e8087072b6367798	0	0	0	0	0	0	11	0	0	0	0	0	0	0	0	0	k__Bacteria;p__Fusobacteriota;c__Fusobacteriia;o__Fusobacteriales_993777;f__Leptotrichiaceae;g__Leptotrichia_A_993758;s__Leptotrichia_A_993758_wadei
6b6b368bdb8b2e1958ec28222cf68c34	0	0	0	0	0	0	11	0	0	0	0	0	0	0	0	0	k__Bacteria
9185b1080a2ebedd1c564a4c4ff2669d	0	0	0	0	0	0	11	0	0	0	0	0	0	0	0	0	k__Bacteria;p__Proteobacteria;c__Gammaproteobacteria;o__Pseudomonadales_660879;f__Moraxellaceae;g__Acinetobacter;s__Acinetobacter_bereziniae
707134f6fe6f85733b76cf74b8ff9210	0	0	0	0	0	0	0	0	0	0	0	0	0	11	0	0	k__Bacteria
5b4003c13d5cb7e87cf9136d92f6dfd7	0	0	0	0	0	0	0	0	0	0	0	0	0	11	0	0	k__Bacteria
703af9a10bb205056bd6b6cc02e97ad0	0	0	0	0	0	0	0	0	0	0	0	0	0	11	0	0	k__Bacteria
74ae88bf8e747ec4111ffd05c06c7ccf	0	0	0	0	0	0	0	0	0	0	0	0	0	0	11	0	k__Bacteria;p__Firmicutes_A;c__Clostridia_258483;o__Tissierellales;f__Peptoniphilaceae;g__;s__
577bb1a649ccaacd966a3e3de70f4c2d	0	0	0	0	0	0	0	0	0	0	0	0	0	0	11	0	k__Bacteria;p__Bacteroidota;c__Bacteroidia;o__Bacteroidales;f__Muribaculaceae;g__Duncaniella;s__Duncaniella_dubosii
9de7c7f7254066040882377e2ecba48a	0	0	0	0	0	0	0	0	0	0	0	0	0	0	11	0	k__Bacteria;p__Firmicutes_A;c__Clostridia_258483;o__Lachnospirales;f__Lachnospiraceae;g__Schaedlerella;s__Mediterraneibacter_glycyrrhizinilyticus
fa43d7d2e6f36af0813ef2772cc6fb8e	0	0	0	0	0	0	0	0	0	0	0	0	0	0	11	0	k__Bacteria;p__Firmicutes_A;c__Clostridia_258483;o__Lachnospirales;f__Lachnospiraceae
7329b4d7d530aa90c985b60598b1a3ab	0	0	0	0	0	0	0	0	0	0	0	0	0	0	11	0	k__Bacteria;p__Proteobacteria;c__Gammaproteobacteria;o__Burkholderiales_597441;f__Neisseriaceae_563222;g__Neisseria_561490;s__Neisseria_suis
b8063ac14f6bc1d083987b8bb5757933	0	0	0	0	0	0	0	0	0	0	0	0	0	0	11	0	k__Bacteria;p__Gemmatimonadota;c__Gemmatimonadetes;o__Gemmatimonadales;f__Gemmatimonadaceae
60fa2bd7767c6405b5e693b66902af84	0	0	0	0	0	0	0	0	0	0	0	0	0	0	11	0	k__Bacteria;p__Campylobacterota;c__Campylobacteria;o__Campylobacterales;f__Helicobacteraceae;g__Helicobacter_D;s__Helicobacter_D_ganmani
4b16b29d4e1042b24c16bb4b764368a3	0	0	0	0	0	0	0	0	0	0	0	0	0	0	11	0	k__Bacteria;p__Firmicutes_A;c__Clostridia_258483;o__Oscillospirales;f__Acutalibacteraceae;g__Caproicibacterium;s__
e46a5dc702797ec86bee23c8c510714a	0	0	0	0	0	0	0	0	0	0	0	0	0	0	11	0	k__Bacteria;p__Proteobacteria;c__Gammaproteobacteria;o__Enterobacterales_A_737866;f__Enterobacteriaceae_A
8251d735d7d817cc0792ed9bc5057e74	0	0	0	0	0	0	0	0	0	0	0	0	0	0	0	11	k__Bacteria;p__Proteobacteria;c__Gammaproteobacteria;o__Xanthomonadales_616009;f__Xanthomonadaceae_616009;g__Lysobacter_A_615995
39246a6622f56d1b2508ccb688c7951e	0	0	0	0	0	0	0	0	0	0	0	0	0	0	0	11	k__Bacteria;p__Proteobacteria;c__Alphaproteobacteria;o__Sphingomonadales;f__Sphingomonadaceae;g__Novosphingobium_485350
85282be2f10765da51c58a7cb73da672	10	0	0	0	0	0	0	0	0	0	0	0	0	0	0	0	k__Bacteria;p__Firmicutes_D;c__Bacilli;o__RF39;f__UBA660;g__RUG12438;s__RUG12438_sp902801685
8fe2518fb9d119d731d3e4a630e153f1	10	0	0	0	0	0	0	0	0	0	0	0	0	0	0	0	k__Bacteria;p__Bacteroidota;c__Bacteroidia;o__Bacteroidales;f__VadinHA17_877549;g__DUOU01;s__DUOU01_sp012838685
f88678e0e3c74d2b9a1c7c5594419d0c	10	0	0	0	0	0	0	0	0	0	0	0	0	0	0	0	k__Bacteria;p__Cyanobacteria;c__Cyanobacteriia;o__Elainellales;f__Elainellaceae;g__JAAUTN01;s__
965b0d93328c8a671b743ca3577a30cf	10	0	0	0	0	0	0	0	0	0	0	0	0	0	0	0	k__Bacteria;p__Proteobacteria;c__Gammaproteobacteria;o__Burkholderiales_592522;f__Burkholderiaceae_A_592522;g__Ramlibacter_588642
c3f968b6a57ebd2e1eba285bb6323b5b	10	0	0	0	0	0	0	0	0	0	0	0	0	0	0	0	k__Bacteria;p__Bacteroidota;c__Bacteroidia;o__Bacteroidales;f__Muribaculaceae
235ffc03b7ac155d7ff6d3c8ac7c3fbf	10	0	0	0	0	0	0	0	0	0	0	0	0	0	0	0	k__Bacteria;p__Proteobacteria;c__Gammaproteobacteria;o__Burkholderiales_592524;f__Burkholderiaceae_A_574758;g__Massilia
126429717069a84b67bbdafa6ee71bdf	10	0	0	0	0	0	0	0	0	0	0	0	0	0	0	0	k__Bacteria;p__Firmicutes_A;c__Clostridia_258483;o__Lachnospirales;f__Lachnospiraceae
a01eef6b215a268a52b8573fbb0c8e07	10	0	0	0	0	0	0	0	0	0	0	0	0	0	0	0	k__Bacteria;p__Bacteroidota;c__Bacteroidia;o__Bacteroidales;f__Marinifilaceae;g__Odoribacter_865974;s__Odoribacter_splanchnicus
f78aeed696d1536e0f217f5b9805a418	10	0	0	0	0	0	0	0	0	0	0	0	0	0	0	0	k__Bacteria;p__Firmicutes_D;c__Bacilli;o__RF39;f__UBA660;g__;s__
f39541c62366e46a243a574278628919	10	0	0	0	0	0	0	0	0	0	0	0	0	0	0	0	k__Bacteria;p__Firmicutes_A;c__Clostridia_258483;o__Lachnospirales;f__Lachnospiraceae;g__Kineothrix;s__Kineothrix_sp000403275
08c68f1a3881ef80d733bb328d8c5866	2	0	0	0	0	0	0	0	0	0	0	0	0	0	0	0	k__Bacteria
740cf262b24499c17e87a9697b9470c1	0	10	0	0	0	0	0	0	0	0	0	0	0	0	0	0	k__Bacteria
0fc0cbccec366f04d07510bd2b705fe9	0	0	0	0	0	0	0	0	10	0	0	0	0	0	0	0	k__Bacteria
860698b8a4ec81b3d0500d3447148e84	0	0	0	0	0	0	0	0	10	0	0	0	0	0	0	0	k__Bacteria
f46d81e2ec0b9b676bb358ba080eab93	0	0	0	0	0	0	0	0	10	0	0	0	0	0	0	0	k__Bacteria
0f3b52548d52ef870b7388c81ba4598e	0	0	0	0	0	0	0	0	5	0	0	0	0	0	0	0	k__Bacteria;p__Actinobacteriota;c__Actinomycetia;o__Mycobacteriales;f__Mycobacteriaceae;g__Lawsonella;s__
7018e9593887c630a5966b93c2ad8105	0	0	0	0	0	0	0	0	0	10	0	0	0	0	0	0	k__Bacteria;p__Actinobacteriota;c__Actinomycetia;o__Actinomycetales;f__Micrococcaceae;g__Kocuria
0ca36a0b3073c723ca5ac101f0e1d133	0	0	0	0	0	0	0	0	0	10	0	0	0	0	0	0	k__Bacteria;p__Firmicutes_C;c__Negativicutes;o__Selenomonadales;f__Selenomonadaceae_42771;g__Megamonas;s__Megamonas_funiformis
2984f54cbe8dbffd4e202e5883f70663	0	0	0	0	0	0	0	0	0	10	0	0	0	0	0	0	k__Bacteria;p__Proteobacteria;c__Gammaproteobacteria;o__Pseudomonadales_660879;f__Moraxellaceae;g__Acinetobacter;s__Acinetobacter_baumannii
f97a814065ee5b833550670032339d45	0	0	0	0	0	0	0	0	0	10	0	0	0	0	0	0	k__Bacteria;p__Actinobacteriota;c__Actinomycetia;o__Mycobacteriales;f__Geodermatophilaceae;g__Modestobacter;s__Modestobacter_marinus_A_372649
defac3022f5864473421ddda001deeb5	0	0	0	0	0	0	0	0	0	0	10	0	0	0	0	0	k__Bacteria;p__Actinobacteriota;c__Actinomycetia;o__Mycobacteriales;f__Frankiaceae;g__Frankia
3dda9b8aaf2da3f6a38ba761745506e0	0	0	0	0	0	0	0	0	0	0	10	0	0	0	0	0	k__Bacteria;p__Actinobacteriota;c__Actinomycetia;o__Actinomycetales;f__Microbacteriaceae
a39bdd8def272bbd061166fd24c98116	0	0	0	0	3	0	0	0	0	0	0	0	0	0	0	0	k__Bacteria;p__Proteobacteria;c__Alphaproteobacteria;o__Azospirillales_507929;f__Azospirillaceae_507917;g__Skermanella;s__Skermanella_aerolata
ac0804644de83182f3123d6ffd097022	0	0	0	0	0	10	0	0	0	0	0	0	0	0	0	0	k__Bacteria;p__Bacteroidota;c__Bacteroidia;o__Bacteroidales;f__Bacteroidaceae;g__Prevotella;s__Prevotella_oris
80137cd0f063b2062a2792634ee79739	0	0	0	0	0	0	10	0	0	0	0	0	0	0	0	0	k__Bacteria;p__Firmicutes_D;c__Bacilli;o__Bacillales_A;f__Planococcaceae;g__Lysinibacillus_304693
851ef3bf3543d7b5661b868703b830d4	0	0	0	0	0	0	10	0	0	0	0	0	0	0	0	0	k__Bacteria;p__Proteobacteria;c__Gammaproteobacteria;o__Xanthomonadales_616009;f__Xanthomonadaceae_616009;g__Lysobacter_A_613105
9ae5971046cae6c6b12a52145a4e773a	0	0	0	0	0	0	10	0	0	0	0	0	0	0	0	0	k__Bacteria
4c170e215e72cca7fb9e9716baf017d8	0	0	0	0	0	0	0	10	0	0	0	0	0	0	0	0	k__Bacteria;p__Proteobacteria;c__Alphaproteobacteria;o__Rhizobiales_A_501396;f__Rhizobiaceae_A_499470;g__Ochrobactrum_A_499024;s__Ochrobactrum_A_499024_pseudogrignonensis
575a2522e7ba58b2c4797188b161f98d	0	0	0	0	0	0	0	10	0	0	0	0	0	0	0	0	k__Bacteria;p__Firmicutes_D;c__Bacilli;o__Lactobacillales;f__Lactobacillaceae;g__Ligilactobacillus;s__Ligilactobacillus_acidipiscis
d58a91ff0176ce4b0b7fb527375364d0	0	0	0	0	0	0	0	10	0	0	0	0	0	0	0	0	k__Bacteria
29890e28466e030488a27b266463f30c	0	0	0	0	0	0	0	0	0	0	0	0	10	0	0	0	k__Bacteria;p__Proteobacteria;c__Gammaproteobacteria;o__Burkholderiales_595425;f__Burkholderiaceae_A_595425;g__SCN_69_89;s__
560efc47658aeeb6d06d1ef5b4bfef31	0	0	0	0	0	0	0	0	0	0	0	0	0	0	10	0	k__Bacteria;p__Proteobacteria;c__Alphaproteobacteria
0c9c9d227ee650cd545e93748bb54729	0	0	0	0	0	0	0	0	0	0	0	0	0	0	10	0	k__Bacteria;p__Proteobacteria;c__Gammaproteobacteria;o__Burkholderiales_597441;f__Methylophilaceae;g__RFPI01;s__RFPI01_sp009926205
7bfff841b30412078df3bc8ce47c8332	0	0	0	0	0	0	0	0	0	0	0	0	0	0	10	0	k__Bacteria;p__Bacteroidota;c__Bacteroidia;o__Bacteroidales;f__Bacteroidaceae;g__Prevotella;s__Prevotella_ruminicola
da38d51f7bf0096a4b3cea12a3b886d2	0	0	0	0	0	0	0	0	0	0	0	0	0	0	10	0	k__Bacteria;p__Actinobacteriota;c__UBA4738_401429;o__CADDZG01;f__WHSQ01;g__WHTI01;s__WHTI01_sp009377815
44f3f1194a8d85fee49a96aaae70b550	0	0	0	0	0	0	0	0	0	0	0	0	0	0	10	0	k__Bacteria;p__Firmicutes_A;c__Clostridia_258483;o__Lachnospirales;f__Lachnospiraceae;g__Blautia_A_141781;s__Blautia_A_141781_obeum
e4659126c92c69f02b8cc17be526bfe2	0	0	0	0	0	0	0	0	0	0	0	0	0	0	10	0	k__Bacteria
b77823d5d2f43bed3ac9cf9dd35c95a9	0	0	0	0	0	0	0	0	0	0	0	0	0	0	10	0	k__Bacteria;p__Bacteroidota;c__Bacteroidia;o__Bacteroidales;f__Bacteroidaceae;g__Prevotella;s__Prevotella_albensis
6fe1a3036be5be940895c08efabbd580	0	0	0	0	0	0	0	0	0	0	0	0	0	0	10	0	k__Bacteria;p__Bacteroidota;c__Bacteroidia;o__Bacteroidales;f__UBA932;g__Cryptobacteroides;s__Cryptobacteroides_sp900546395
12e4492550bb0c6cafed99bdb9792038	0	0	0	0	0	0	0	0	0	0	0	0	0	0	10	0	k__Bacteria;p__Firmicutes_D;c__Bacilli;o__Lactobacillales;f__Lactobacillaceae;g__Ligilactobacillus;s__Ligilactobacillus_acidipiscis
d7894eb775d1948946a2a42dc83e8993	0	0	0	0	0	0	0	0	0	0	0	0	0	0	0	10	k__Bacteria;p__Actinobacteriota;c__Actinomycetia;o__Mycobacteriales;f__Mycobacteriaceae;g__Corynebacterium;s__Corynebacterium_glyciniphilum
03d93ddcbc708e7fe791637dcdc2e74f	0	0	0	0	0	0	0	0	0	0	0	0	0	0	0	10	k__Bacteria;p__Firmicutes_D;c__Bacilli;o__Staphylococcales;f__DSM_29158;g__Abyssicoccus;s__Abyssicoccus_albus
d304b9d96cfa710a784adb9034c4dfcb	0	0	0	0	0	0	0	0	0	0	0	0	0	0	0	10	k__Bacteria;p__Proteobacteria;c__Gammaproteobacteria;o__Burkholderiales_595425;f__Burkholderiaceae_A_595425;g__SCN_69_89;s__
ae7aaff9e5326a07094e75a725e83882	9	0	0	0	0	0	0	0	0	0	0	0	0	0	0	0	k__Bacteria;p__Firmicutes_A;c__Clostridia_258483;o__Lachnospirales;f__Lachnospiraceae
140fdf010796664ad63f4334e38e1fc2	9	0	0	0	0	0	0	0	0	0	0	0	0	0	0	0	k__Bacteria;p__Actinobacteriota;c__Actinomycetia;o__Actinomycetales;f__Micrococcaceae;g__Rothia;s__Rothia_endophytica
5f9828d622ae3a09b74ff037babb0b06	0	9	0	0	0	0	0	0	0	0	0	0	0	0	0	0	k__Bacteria;p__Proteobacteria;c__Gammaproteobacteria;o__Pseudomonadales_650611;f__Pseudomonadaceae;g__Pseudomonas_E_647464;s__Pseudomonas_E_647464_soli
010e753aebf2761e842e86f810abbed1	0	9	0	0	0	0	0	0	0	0	0	0	0	0	0	0	k__Bacteria;p__Firmicutes_D;c__Bacilli;o__DSM_16016;f__Caldibacillaceae;g__Bacillus_J;s__Bacillus_J_thermoamylovorans
dbb49e7ead46db044ae94ffc196f3f27	0	9	0	0	0	0	0	0	0	0	0	0	0	0	0	0	k__Bacteria;p__Nitrospirota_A_437815;c__Nitrospiria;o__Nitrospirales;f__Nitrospiraceae;g__Palsa_1315;s__
634aa25a689d880af6c67707a2eff964	0	9	0	0	0	0	0	0	0	0	0	0	0	0	0	0	k__Bacteria;p__Proteobacteria;c__Alphaproteobacteria;o__Sphingomonadales;f__Sphingomonadaceae;g__Sphingomicrobium_483265
35f31f552bd3ba1eb3cebb99a2ae2140	0	9	0	0	0	0	0	0	0	0	0	0	0	0	0	0	k__Bacteria;p__Proteobacteria;c__Gammaproteobacteria;o__Burkholderiales_592522;f__Burkholderiaceae_A_592522;g__Ottowia_586836;s__Ottowia_flava
68ae6c1668be5eb36992981ce09d1bae	0	0	9	0	0	0	0	0	0	0	0	0	0	0	0	0	k__Bacteria;p__Bacteroidota;c__Bacteroidia;o__Cytophagales;f__Hymenobacteraceae;g__Adhaeribacter;s__Adhaeribacter_pallidiroseus
6b8515f8580ae3a4f11b2e2e8d01876e	0	0	5	0	0	0	0	0	0	0	0	0	0	0	0	4	k__Bacteria;p__Proteobacteria;c__Alphaproteobacteria;o__Rhodobacterales;f__Rhodobacteraceae;g__Rubellimicrobium
a9490f09641b1c30624b6ecfb151ebc9	0	0	0	0	0	0	0	0	9	0	0	0	0	0	0	0	k__Bacteria
4ebc8b3f03f09b1a05c7da744065a723	0	0	0	0	0	0	0	0	9	0	0	0	0	0	0	0	k__Bacteria;p__Actinobacteriota;c__Actinomycetia;o__Actinomycetales;f__Microbacteriaceae;g__Leucobacter
9a59506e94cb696c27f319c4acd4bdeb	0	0	0	0	0	0	0	0	9	0	0	0	0	0	0	0	k__Bacteria
8d403b8fb6d73b12ae63a13d56719bc8	0	0	0	0	0	0	0	0	0	9	0	0	0	0	0	0	k__Bacteria;p__Firmicutes_D;c__Bacilli;o__Bacillales_B_306089;f__Anoxybacillaceae;g__Anoxybacillus_A_295174
7108eba553c16de26b68cdf0361c3f6f	0	0	0	0	9	0	0	0	0	0	0	0	0	0	0	0	k__Bacteria
312b611cf9a1db91c07755b42baa39cc	0	0	0	0	9	0	0	0	0	0	0	0	0	0	0	0	k__Bacteria;p__Bacteroidota;c__Bacteroidia;o__Bacteroidales;f__Bacteroidaceae;g__Prevotella
249091c653d2f12976f1fab54192d78a	0	0	0	0	9	0	0	0	0	0	0	0	0	0	0	0	k__Bacteria;p__Bacteroidota;c__Bacteroidia;o__Bacteroidales;f__Bacteroidaceae;g__Alloprevotella;s__Alloprevotella_tannerae
99039c3f936a575ef46d71020d8734a9	0	0	0	0	9	0	0	0	0	0	0	0	0	0	0	0	k__Bacteria;p__Bacteroidota;c__Bacteroidia;o__Chitinophagales;f__Chitinophagaceae_966727
80f4c8a1189c38ee38b20b408a8e7684	0	0	0	0	9	0	0	0	0	0	0	0	0	0	0	0	k__Bacteria
279640a3b009dbd9461154b09062f55e	0	0	0	0	6	0	0	3	0	0	0	0	0	0	0	0	k__Bacteria
a7c642b8528de37d89e3536f1d6a1c17	0	0	0	0	0	9	0	0	0	0	0	0	0	0	0	0	k__Bacteria;p__Bacteroidota;c__Bacteroidia;o__Bacteroidales;f__Bacteroidaceae;g__Alloprevotella;s__Alloprevotella_tannerae
20babbdfcc527149afacebc4a8d65d7d	0	0	0	0	0	9	0	0	0	0	0	0	0	0	0	0	k__Bacteria;p__Bacteroidota;c__Bacteroidia;o__Bacteroidales;f__Tannerellaceae;g__Tannerella;s__Tannerella_serpentiformis
fe60fae957df41a2d53d272c3b562e68	0	0	0	0	0	0	9	0	0	0	0	0	0	0	0	0	k__Bacteria;p__Firmicutes_C;c__Negativicutes;o__Selenomonadales;f__Selenomonadaceae_42771;g__Selenomonas_B_42762;s__Selenomonas_sputigena
60ff4370fc52b712e6837a0da59bba55	0	0	0	0	0	0	9	0	0	0	0	0	0	0	0	0	k__Bacteria
5bd7c02a10b3c20d62f5a48d82150490	0	0	0	0	0	0	9	0	0	0	0	0	0	0	0	0	k__Bacteria;p__Bacteroidota;c__Bacteroidia;o__Bacteroidales;f__Bacteroidaceae;g__Prevotella;s__Prevotella_veroralis
9775850dd07fd269a32404d964218e79	0	0	0	0	0	0	9	0	0	0	0	0	0	0	0	0	k__Bacteria
5d905119596ad04b94fb5e3e7f17c0bb	0	0	0	0	0	0	3	0	0	0	0	0	6	0	0	0	k__Bacteria
1c7b7f2d691097772b32a254e63c5050	0	0	0	0	0	0	0	9	0	0	0	0	0	0	0	0	k__Bacteria
69c8f56677f567ae56369079918ab0fa	0	0	0	0	0	0	0	9	0	0	0	0	0	0	0	0	k__Bacteria;p__Proteobacteria;c__Gammaproteobacteria;o__Pseudomonadales_650611;f__Pseudomonadaceae;g__Pseudomonas_E_647464
9bc72281951bc6d9b9cbbf732dd161ca	0	0	0	0	0	0	0	9	0	0	0	0	0	0	0	0	k__Bacteria
f97832b357c94b2b862ba839bbb837c7	0	0	0	0	0	0	0	9	0	0	0	0	0	0	0	0	k__Bacteria;p__Actinobacteriota;c__Actinomycetia;o__Streptomycetales_400645;f__Streptomycetaceae_400641;g__Streptomyces_G_399870
cf1d19646c6fb5b1688a54f380dfe045	0	0	0	0	0	0	0	5	0	0	0	0	0	0	0	0	k__Bacteria;p__Firmicutes_D;c__Bacilli;o__Brevibacillales;f__Brevibacillaceae;g__Brevibacillus_D;s__Brevibacillus_D_parabrevis
f274a5e36b8c04b44d1294900c145d94	0	0	0	0	0	0	0	0	0	0	0	0	0	9	0	0	k__Bacteria
a4cfa4b168fea13e111c54763219fbc0	0	0	0	0	0	0	0	0	0	0	0	0	0	0	9	0	k__Bacteria;p__Actinobacteriota;c__Actinomycetia;o__Mycobacteriales;f__Geodermatophilaceae;g__Blastococcus
38013b4bc8ec3ca3f1793b02edc8d84c	0	0	0	0	0	0	0	0	0	0	0	0	0	0	9	0	k__Bacteria;p__Proteobacteria;c__Alphaproteobacteria;o__Rhodobacterales;f__Rhodobacteraceae;g__Sulfitobacter_E_490551
c7ebc08a5bdf9309e6ff7eb97b8aa16b	0	0	0	0	0	0	0	0	0	0	0	0	0	0	9	0	k__Bacteria;p__Proteobacteria;c__Gammaproteobacteria;o__Enterobacterales_A_737866;f__Alteromonadaceae_665222
7179b8152fa8c182b1abda57dd462468	0	0	0	0	0	0	0	0	0	0	0	0	0	0	9	0	k__Bacteria;p__Proteobacteria;c__Gammaproteobacteria;o__Burkholderiales_592522;f__Burkholderiaceae_A_592522;g__Comamonas_F_589250
8e75f267dfdb2e67755cdcf4fd2cfffb	0	0	0	0	0	0	0	0	0	0	0	0	0	0	9	0	k__Bacteria
4e54b7ab0561724ce5fd30d09b54755c	0	0	0	0	0	0	0	0	0	0	0	0	0	0	0	9	k__Bacteria;p__Actinobacteriota;c__Actinomycetia;o__Mycobacteriales;f__Pseudonocardiaceae;g__Amycolatopsis_D_380207
84aa51bb38bed25e904020b75f66cb4c	0	0	0	0	0	0	0	0	0	0	0	0	0	0	0	9	k__Bacteria;p__Firmicutes_A;c__Clostridia_258483;o__Peptostreptococcales;f__Peptostreptococcaceae_256921;g__CCUG_7971;s__CCUG_7971_spG000499525
c1eb13dec8014116d5da93b1d6d712f3	0	0	0	0	0	0	0	0	0	0	0	0	0	0	0	9	k__Bacteria;p__Actinobacteriota;c__Actinomycetia;o__Mycobacteriales;f__Mycobacteriaceae;g__Corynebacterium
75fc1af03fffaf04acd554f617c380bc	8	0	0	0	0	0	0	0	0	0	0	0	0	0	0	0	k__Bacteria;p__Firmicutes_A;c__Clostridia_43505;o__Caldicoprobacterales;f__Xylanivirgaceae;g__Xylanivirga;s__Xylanivirga_thermophila
cab67ca80833ba2638806a5e57ca9c87	8	0	0	0	0	0	0	0	0	0	0	0	0	0	0	0	k__Bacteria;p__Firmicutes_D;c__Bacilli;o__Erysipelotrichales;f__Erysipelotrichaceae;g__C_19;s__C_19_sp009917405
409b092205d271862fadb310fb870cf5	8	0	0	0	0	0	0	0	0	0	0	0	0	0	0	0	k__Bacteria;p__Firmicutes_A;c__Clostridia_258483;o__Lachnospirales;f__Lachnospiraceae
1f7504c3a1fb8e130899212d7cb4cea5	8	0	0	0	0	0	0	0	0	0	0	0	0	0	0	0	k__Bacteria
57e07381661743f94b0502bc8a4c924b	0	8	0	0	0	0	0	0	0	0	0	0	0	0	0	0	k__Bacteria;p__Actinobacteriota;c__Actinomycetia;o__Actinomycetales;f__Micrococcaceae
0d9c8d3afb85d3284e0bc723a34c7092	0	5	0	0	0	0	0	0	0	0	0	0	0	3	0	0	k__Bacteria
023b241f1e953f2d501d97bc3873aac8	0	4	0	0	0	0	0	0	0	4	0	0	0	0	0	0	k__Bacteria
361d823bff955ab8e3649bcb4deb5918	0	0	8	0	0	0	0	0	0	0	0	0	0	0	0	0	k__Bacteria;p__Proteobacteria;c__Alphaproteobacteria;o__Rhodobacterales;f__Rhodobacteraceae;g__Rubellimicrobium
df64d0586fa0307c76c93187311a310b	0	0	8	0	0	0	0	0	0	0	0	0	0	0	0	0	k__Bacteria;p__Actinobacteriota;c__Actinomycetia;o__Actinomycetales;f__Microbacteriaceae;g__Rhodoluna;s__Rhodoluna_limnophila
004257be2aacad735ac9b3bf9992e7a3	0	0	8	0	0	0	0	0	0	0	0	0	0	0	0	0	k__Bacteria;p__Proteobacteria;c__Gammaproteobacteria;o__Pseudomonadales_660879;f__Moraxellaceae;g__Alkanindiges;s__Alkanindiges_illinoisensis
8051ba082523c9e65bca801cd2e5dd22	0	0	8	0	0	0	0	0	0	0	0	0	0	0	0	0	k__Bacteria;p__Proteobacteria;c__Gammaproteobacteria;o__Pseudomonadales_660879;f__Moraxellaceae;g__;s__
4797e4ecacc423a964dcbf733d06dff4	0	0	0	0	0	0	0	0	8	0	0	0	0	0	0	0	k__Bacteria;p__Firmicutes_D;c__Bacilli;o__Bacillales_B_306089;f__Anoxybacillaceae;g__Anoxybacillus_A_295174;s__
f1432448ee632e1a32fb3d530de9326c	0	0	0	0	8	0	0	0	0	0	0	0	0	0	0	0	k__Bacteria;p__Proteobacteria;c__Gammaproteobacteria;o__Burkholderiales_592522;f__Burkholderiaceae_A_592522;g__Ramlibacter_582307
838411b689d653f0b6e52e2d47e92e5d	0	0	0	0	0	8	0	0	0	0	0	0	0	0	0	0	k__Bacteria;p__Firmicutes_D;c__Bacilli;o__Lactobacillales;f__Carnobacteriaceae;g__Carnobacterium_A_320743
1214f86e7955f2e119eb292024e814a5	0	0	0	0	0	8	0	0	0	0	0	0	0	0	0	0	k__Bacteria;p__Bacteroidota;c__Bacteroidia;o__Bacteroidales;f__Bacteroidaceae;g__Prevotella;s__Prevotella_oris
1ff59b6c9e2d62a7f6ddb35b72f0bac2	0	0	0	0	0	8	0	0	0	0	0	0	0	0	0	0	k__Bacteria;p__Bacteroidota;c__Bacteroidia;o__Chitinophagales;f__Chitinophagaceae_966727;g__Terrimonas_942083
5507a2359ab64c20fa3f37cefea14661	0	0	0	0	0	8	0	0	0	0	0	0	0	0	0	0	k__Bacteria;p__Fusobacteriota;c__Fusobacteriia;o__Fusobacteriales_993777;f__Leptotrichiaceae;g__Leptotrichia_A_993641;s__Leptotrichia_A_sp001274535
ed4d00c917d0b03c98293b25831c0c1b	0	0	0	0	0	0	0	8	0	0	0	0	0	0	0	0	k__Bacteria;p__Proteobacteria;c__Gammaproteobacteria;o__Pseudomonadales_650611;f__Pseudomonadaceae
743b7b85e987f53b07c2bd0772335820	0	0	0	0	0	0	0	8	0	0	0	0	0	0	0	0	k__Bacteria;p__Proteobacteria;c__Alphaproteobacteria;o__Sphingomonadales;f__Sphingomonadaceae;g__Sphingomonas_L_486704
fb1b670c8d5947345a1ac17756517a88	0	0	0	0	0	0	0	0	0	0	0	0	8	0	0	0	k__Bacteria;p__Actinobacteriota;c__Actinomycetia;o__Propionibacteriales;f__Nocardioidaceae;g__Marmoricola_A_392027
3471753329ea982a7c6dfeed3948deaf	0	0	0	0	0	0	0	0	0	0	0	0	8	0	0	0	k__Bacteria;p__Proteobacteria;c__Alphaproteobacteria;o__Pelagibacterales;f__Pelagibacteraceae;g__Fonsibacter
38aaa262cfc4f0153c4f4ed114eb4685	0	0	0	0	0	0	0	0	0	0	0	0	8	0	0	0	k__Bacteria
8af795bd859579e7924ab9f888ebf7b4	0	0	0	0	0	0	0	0	0	0	0	0	8	0	0	0	k__Bacteria;p__Proteobacteria
8c69c5f64e7e439d7882ea431245993d	0	0	0	0	0	0	0	0	0	0	0	0	8	0	0	0	k__Bacteria
13c3bc40d05da854cc77510d48dc929c	0	0	0	0	0	0	0	0	0	0	0	0	0	8	0	0	k__Bacteria
86c388511792185c71eeb35a2f75d0ca	0	0	0	0	0	0	0	0	0	0	0	0	0	0	8	0	k__Bacteria;p__Firmicutes_A;c__Clostridia_258483;o__Oscillospirales;f__Oscillospiraceae_88309;g__Faecousia;s__Faecousia_sp000434635
7a0073d2af97a4dadb0246b0a7ed711e	0	0	0	0	0	0	0	0	0	0	0	0	0	0	8	0	k__Bacteria;p__Actinobacteriota;c__Actinomycetia;o__Propionibacteriales;f__Nocardioidaceae;g__Nocardioides_A_392796
df0edbea7538022342807067016544e7	0	0	0	0	0	0	0	0	0	0	0	0	0	0	8	0	k__Bacteria;p__Bacteroidota;c__Bacteroidia;o__Bacteroidales;f__Bacteroidaceae;g__Bacteroides_H;s__Bacteroides_H_uniformis
94a8a90a7d146e002d221e53a1ade901	0	0	0	0	0	0	0	0	0	0	0	0	0	0	8	0	k__Bacteria;p__Verrucomicrobiota;c__Kiritimatiellae_777934;o__JAAZAB01;f__VSJD01;g__VSJD01;s__
6d02d68956abf9a67cfa0e82ef6251e0	0	0	0	0	0	0	0	0	0	0	0	0	0	0	8	0	k__Bacteria;p__Fusobacteriota;c__Fusobacteriia;o__Fusobacteriales_993777;f__Leptotrichiaceae;g__Leptotrichia_A_993641;s__Leptotrichia_A_sp001274535
cbfaeb89d3b1ca391bba298c553bf728	0	0	0	0	0	0	0	0	0	0	0	0	0	0	0	8	k__Bacteria;p__Actinobacteriota;c__Acidimicrobiia_401430;o__Acidimicrobiales;f__Microtrichaceae;g__IMCC26207;s__IMCC26207_sp001025035
c6654f73a6bdf5280e7c304d3e8a8d15	0	0	0	0	0	0	0	0	0	0	0	0	0	0	0	8	k__Bacteria;p__Actinobacteriota;c__Actinomycetia;o__Mycobacteriales;f__Mycobacteriaceae;g__Lawsonella;s__
a3cb06dc623e5ac66ee43622b304f66c	0	0	0	0	0	0	0	0	0	0	0	0	0	0	0	8	k__Bacteria;p__Proteobacteria;c__Gammaproteobacteria;o__Burkholderiales_595422;f__Burkholderiaceae_A_595422;g__Advenella;s__
01137143c9671e594d7fd6ee61012105	7	0	0	0	0	0	0	0	0	0	0	0	0	0	0	0	k__Bacteria
646e17f23343b5e511d86c7cd567a92a	7	0	0	0	0	0	0	0	0	0	0	0	0	0	0	0	k__Bacteria;p__Desulfobacterota_G_459544;c__Syntrophia;o__Syntrophales;f__Smithellaceae
8f0e3abd4e4b0bdba9b7a21834bcd447	7	0	0	0	0	0	0	0	0	0	0	0	0	0	0	0	k__Bacteria;p__Proteobacteria;c__Alphaproteobacteria;o__Acetobacterales;f__Acetobacteraceae;g__Acetobacter
b1c77f6ab086ea76dbcdfa58e2ee71f4	0	7	0	0	0	0	0	0	0	0	0	0	0	0	0	0	k__Bacteria;p__Proteobacteria;c__Alphaproteobacteria;o__Sphingomonadales;f__Sphingomonadaceae;g__Sphingomonas_L_486704
2cabdc864fc6aff259ce0bdf49f022fa	0	7	0	0	0	0	0	0	0	0	0	0	0	0	0	0	k__Bacteria;p__Proteobacteria;c__Gammaproteobacteria;o__Pseudomonadales_650611;f__Pseudomonadaceae;g__Pseudomonas_E_647464
b5f11f3cdad79a165b46ea7b5be44be3	0	7	0	0	0	0	0	0	0	0	0	0	0	0	0	0	k__Bacteria
af3becf06deabdb07bfb73fc64d37ac8	0	0	7	0	0	0	0	0	0	0	0	0	0	0	0	0	k__Bacteria;p__Proteobacteria;c__Gammaproteobacteria;o__Enterobacterales_A_737866;f__Enterobacteriaceae_A
4e4bb7f14041399fc2be064c2ff858ce	0	0	0	0	0	0	0	0	0	7	0	0	0	0	0	0	k__Bacteria;p__Actinobacteriota;c__Actinomycetia;o__Actinomycetales;f__Cellulomonadaceae;g__Cellulomonas
5e97d9a56200e89c0b729fb97aa37c77	0	0	0	0	0	0	0	0	0	0	7	0	0	0	0	0	k__Bacteria;p__Bacteroidota;c__Bacteroidia;o__Bacteroidales;f__Bacteroidaceae;g__Paraprevotella;s__
0f32b8a3d5685bb59f93339f612efa6d	0	0	0	0	0	0	0	0	0	0	7	0	0	0	0	0	k__Bacteria;p__Actinobacteriota;c__Actinomycetia;o__Mycobacteriales;f__Geodermatophilaceae;g__Blastococcus;s__Blastococcus_atacamensis
ef2bd5ad6d93d64957e46370b3ea1da9	0	0	0	0	0	0	0	0	0	0	0	7	0	0	0	0	k__Bacteria;p__Bacteroidota;c__Bacteroidia;o__Cytophagales;f__Spirosomaceae;g__Spirosoma;s__Spirosoma_lituiforme
fe0a7bbd36ba7118787f55bad689e39e	0	0	0	0	7	0	0	0	0	0	0	0	0	0	0	0	k__Bacteria
3c79395cc1113a89bac3d4001f4bc89d	0	0	0	0	7	0	0	0	0	0	0	0	0	0	0	0	k__Bacteria;p__Bacteroidota;c__Bacteroidia;o__Bacteroidales
8fb2f3bcc5ceb6e1f02f3e17d0d26ce9	0	0	0	0	7	0	0	0	0	0	0	0	0	0	0	0	k__Bacteria;p__Bacteroidota;c__Bacteroidia;o__Cytophagales;f__Spirosomaceae;g__Runella;s__Runella_zeae
8cf37c64594adfa28d7bfed0eeffcd20	0	0	0	0	0	7	0	0	0	0	0	0	0	0	0	0	k__Bacteria;p__Proteobacteria;c__Gammaproteobacteria;o__Burkholderiales_592522;f__Burkholderiaceae_A_592522;g__Xenophilus_587476;s__Xenophilus_azovorans
f0cd5314d535f1e04260bd67b54285d0	0	0	0	0	0	7	0	0	0	0	0	0	0	0	0	0	k__Bacteria;p__Bacteroidota;c__Bacteroidia;o__Bacteroidales;f__Porphyromonadaceae;g__Porphyromonas_A_859423;s__Porphyromonas_A_859423_catoniae
45fb1814e0ed54ef00bf90605a8076b0	0	0	0	0	0	7	0	0	0	0	0	0	0	0	0	0	k__Bacteria;p__Bacteroidota;c__Bacteroidia;o__Bacteroidales;f__Muribaculaceae;g__Paramuribaculum;s__Paramuribaculum_sp000431155
b1bb9e74e195ac674eb1410c9608f75f	0	0	0	0	0	7	0	0	0	0	0	0	0	0	0	0	k__Bacteria;p__Actinobacteriota;c__Actinomycetia;o__Actinomycetales;f__Actinomycetaceae;g__Actinomyces;s__Actinomyces_gerencseriae
cebe222a30f019e0e60d08526dcd8cc9	0	0	0	0	0	7	0	0	0	0	0	0	0	0	0	0	k__Bacteria;p__Bacteroidota;c__Bacteroidia;o__Bacteroidales;f__Bacteroidaceae;g__Prevotella
2e4b8445a870ea8db6ff0c44268eb418	0	0	0	0	0	0	7	0	0	0	0	0	0	0	0	0	k__Bacteria
7baca482b40749c3eaea18f0a3a73712	0	0	0	0	0	0	7	0	0	0	0	0	0	0	0	0	k__Bacteria;p__Firmicutes_A;c__Clostridia_258483;o__Lachnospirales;f__Lachnospiraceae
02475c13e7fa09e56ada25127880c617	0	0	0	0	0	0	0	7	0	0	0	0	0	0	0	0	k__Bacteria;p__Firmicutes_A;c__Clostridia_258483;o__Oscillospirales;f__Ruminococcaceae
2521cef8c874d11c519b2fceeda8d17d	0	0	0	0	0	0	0	7	0	0	0	0	0	0	0	0	k__Bacteria;p__Proteobacteria;c__Alphaproteobacteria;o__Sphingomonadales;f__Sphingomonadaceae;g__Sphingomonas_L_486704
eb6da037e16f93518c4cd9de9547a53e	0	0	0	0	0	0	0	7	0	0	0	0	0	0	0	0	k__Bacteria;p__Proteobacteria;c__Gammaproteobacteria;o__Burkholderiales_592524;f__Burkholderiaceae_A_574758;g__Pseudoduganella;s__Pseudoduganella_armeniaca
5c351537c3c70ec5c3bd18d76b9c9eaf	0	0	0	0	0	0	0	0	0	0	0	0	0	7	0	0	k__Bacteria;p__Bacteroidota;c__Bacteroidia;o__Bacteroidales;f__Bacteroidaceae;g__Bacteroides_H;s__Bacteroides_H_stercoris
7657a7837c30864a6755c8a45e419553	0	0	0	0	0	0	0	0	0	0	0	0	0	7	0	0	k__Bacteria
73c3fc0fdfae01d4ede8c684fdd79f67	0	0	0	0	0	0	0	0	0	0	0	0	0	7	0	0	k__Bacteria
660a5a0319fcde297dfd5c1dbacd0112	0	0	0	0	0	0	0	0	0	0	0	0	0	2	0	0	k__Bacteria
ca37203ba728f3c37fa101602218ec78	0	0	0	0	0	0	0	0	0	0	0	0	0	0	7	0	k__Bacteria;p__Bacteroidota;c__Bacteroidia;o__Bacteroidales;f__UBA932;g__Cryptobacteroides
4b8a828ab4af1daaab49b0dbaafd9d10	0	0	0	0	0	0	0	0	0	0	0	0	0	0	7	0	k__Bacteria;p__Firmicutes_D;c__Dethiobacteria;o__DTU022;f__UBA8154;g__UBA9862;s__UBA9862_sp003605065
d7e63f1e388b4a11fc4a7f1222b21517	0	0	0	0	0	0	0	0	0	0	0	0	0	0	7	0	k__Bacteria;p__Chloroflexota;c__Limnocylindria;o__Limnocylindrales;f__CSP1_4;g__GWC2_73_18;s__
6d2d376d1eee8589d7fe6159001975bd	0	0	0	0	0	0	0	0	0	0	0	0	0	0	7	0	k__Bacteria;p__Bacteroidota;c__Bacteroidia;o__Bacteroidales;f__Dysgonomonadaceae;g__Fermentimonas_862735;s__Fermentimonas_massiliensis
2b68c2dd49f139f17be6322a1d2798d7	0	0	0	0	0	0	0	0	0	0	0	0	0	0	7	0	k__Bacteria
491a18bed466c5fb6d57c9fcd37a3fb4	0	0	0	0	0	0	0	0	0	0	0	0	0	0	7	0	k__Bacteria;p__Firmicutes_D;c__Bacilli;o__Erysipelotrichales;f__Coprobacillaceae;g__Fimiplasma;s__Fimiplasma_intestinipullorum
8184cb26a8bb2115564cb92ed07b88cf	0	0	0	0	0	0	0	0	0	0	0	0	0	0	7	0	k__Bacteria
d8b05fe086d7726043e6b82fd8e02d1d	0	0	0	0	0	0	0	0	0	0	0	0	0	0	0	7	k__Bacteria;p__Proteobacteria;c__Gammaproteobacteria;o__Pseudomonadales_650611;f__Pseudomonadaceae;g__Pseudomonas_E_650326
974cc92431906595545cd67a5ecd2b8d	0	0	0	0	0	0	0	0	0	0	0	0	0	0	0	7	k__Bacteria;p__Bacteroidota;c__Bacteroidia;o__Bacteroidales;f__Dysgonomonadaceae;g__;s__
8e6bbc69889b7def6ebaec4f860779d4	0	0	0	0	0	0	0	0	0	0	0	0	0	0	0	7	k__Bacteria;p__Proteobacteria;c__Gammaproteobacteria;o__Burkholderiales_592522;f__Burkholderiaceae_A_592522
bb83669a280f9f3b30e1a2bdf1ff7768	0	0	0	0	0	0	0	0	0	0	0	0	0	0	0	7	k__Bacteria;p__Actinobacteriota;c__Actinomycetia;o__Actinomycetales;f__Microbacteriaceae
df8da67a8e464e65f6f1930e62ecb228	0	0	0	0	0	0	0	0	0	0	0	0	0	0	0	7	k__Bacteria;p__Proteobacteria;c__Alphaproteobacteria;o__Acetobacterales;f__Acetobacteraceae
58f479018ebabd77af7a6d13e8649c37	6	0	0	0	0	0	0	0	0	0	0	0	0	0	0	0	k__Bacteria;p__Proteobacteria;c__Alphaproteobacteria;o__Sphingomonadales;f__Sphingomonadaceae;g__Sphingomicrobium_483265;s__Sphingomicrobium_ginsengisoli
f828975db294340b5dded6821fb66a5c	6	0	0	0	0	0	0	0	0	0	0	0	0	0	0	0	k__Bacteria;p__Bacteroidota;c__Bacteroidia;o__Bacteroidales;f__Bacteroidaceae;g__Prevotella;s__Prevotella_aurantiaca
1741f373e795dadbfb12428cf710cd32	6	0	0	0	0	0	0	0	0	0	0	0	0	0	0	0	k__Bacteria
49efcf2368e77bb8bfa60cc9d91f2f1f	0	6	0	0	0	0	0	0	0	0	0	0	0	0	0	0	k__Bacteria;p__Proteobacteria;c__Gammaproteobacteria;o__Burkholderiales_592524;f__Burkholderiaceae_A_580492;g__Cupriavidus;s__Cupriavidus_metallidurans
5f2f594918da48a6f05ad90c3614249f	0	6	0	0	0	0	0	0	0	0	0	0	0	0	0	0	k__Bacteria
c93d5c2b776375be82809a78d719ff79	0	6	0	0	0	0	0	0	0	0	0	0	0	0	0	0	k__Bacteria;p__Bacteroidota;c__Bacteroidia;o__Bacteroidales;f__Bacteroidaceae;g__Prevotella;s__Prevotella_copri
1ee98034148d6b81f0b34d2343ee3a2c	0	6	0	0	0	0	0	0	0	0	0	0	0	0	0	0	k__Bacteria
11c3babedaf0e0d18fb5cd51751db9ca	0	4	0	0	0	0	0	2	0	0	0	0	0	0	0	0	k__Bacteria
ad5f391ac1c9343c002224c22af848d6	0	0	6	0	0	0	0	0	0	0	0	0	0	0	0	0	k__Bacteria
fb7823a6f22e5d7b9cf1c9e2c55c6507	0	0	6	0	0	0	0	0	0	0	0	0	0	0	0	0	k__Bacteria;p__Actinobacteriota;c__Actinomycetia;o__Mycobacteriales;f__Mycobacteriaceae;g__Corynebacterium
3b43d237d2241bcd6e918fa296abd5c5	0	0	6	0	0	0	0	0	0	0	0	0	0	0	0	0	k__Bacteria;p__Bacteroidota;c__Bacteroidia;o__Sphingobacteriales;f__Sphingobacteriaceae;g__Pedobacter_887417;s__Pedobacter_ureilyticus
6c01ead5e77832223c65fe913f9e7432	0	0	6	0	0	0	0	0	0	0	0	0	0	0	0	0	k__Bacteria;p__Firmicutes_A;c__Clostridia_258483;o__Lachnospirales;f__Lachnospiraceae;g__Ruminococcus_B
56001eed9708be3ac91d9b106fc4e56d	0	0	6	0	0	0	0	0	0	0	0	0	0	0	0	0	k__Bacteria;p__Firmicutes_C;c__Negativicutes;o__Veillonellales;f__Dialisteraceae;g__Dialister;s__Dialister_hominis
9d1dcb1c42f611909fe8a6e615131422	0	0	6	0	0	0	0	0	0	0	0	0	0	0	0	0	k__Bacteria
55bbcc6e3b8b523a975368b6ef3ad6b4	0	0	0	6	0	0	0	0	0	0	0	0	0	0	0	0	k__Bacteria;p__Firmicutes_D;c__Bacilli;o__Staphylococcales;f__Staphylococcaceae
30e1bd9d4e324cd135b1b4a907ae7c8c	0	0	0	0	0	0	0	0	6	0	0	0	0	0	0	0	k__Bacteria;p__Proteobacteria;c__Alphaproteobacteria;o__Sphingomonadales;f__Sphingomonadaceae;g__Sphingobium_A_485959;s__Sphingobium_A_485959_fuliginis
a413705274eaa3ba60c2afad51ed7d31	0	0	0	0	0	0	0	0	6	0	0	0	0	0	0	0	k__Bacteria
bf3e83cbb9218665c204af7e392cbe25	0	0	0	0	0	0	0	0	3	0	0	0	0	3	0	0	k__Bacteria;p__Patescibacteria;c__Paceibacteria;o__UBA9983_A;f__UBA5272;g__UBA11704;s__UBA11704_sp003518045
b60ee8c5836de0d1938557d1b89e760e	0	0	0	0	0	0	0	0	2	0	4	0	0	0	0	0	k__Bacteria
66af6b1392e32a8f93c1d4f8f891abf6	0	0	0	0	0	0	0	0	0	6	0	0	0	0	0	0	k__Bacteria;p__Proteobacteria;c__Alphaproteobacteria;o__Rhodobacterales;f__Rhodobacteraceae;g__Rubellimicrobium;s__Rubellimicrobium_mesophilum
501686f835f42149dbec952c67f61eac	0	0	0	0	0	0	0	0	0	6	0	0	0	0	0	0	k__Bacteria;p__Firmicutes_D;c__Bacilli;o__Lactobacillales;f__Lactobacillaceae;g__Lactobacillus
2e9c3f864984f775f2ec56e8f13bd8c5	0	0	0	0	0	0	0	0	0	0	6	0	0	0	0	0	k__Bacteria;p__Proteobacteria;c__Gammaproteobacteria;o__Burkholderiales_597439;f__Usitatibacteraceae;g__Usitatibacter;s__
36d611298a9fa5bf69ad10efffbe51ff	0	0	0	0	0	0	0	0	0	0	6	0	0	0	0	0	k__Bacteria;p__Firmicutes_D;c__Bacilli;o__Paenibacillales;f__Paenibacillaceae_367444;g__Paenibacillus_I;s__Paenibacillus_I_darwinianus
c6282fef96bb784ed9c289f812fd3e2d	0	0	0	0	0	0	0	0	0	0	4	0	0	0	2	0	k__Bacteria
0a94b0504aa0ece2514287d590fa3d0d	0	0	0	0	0	0	0	0	0	0	0	6	0	0	0	0	k__Bacteria;p__Proteobacteria;c__Gammaproteobacteria;o__Pseudomonadales_660879;f__Moraxellaceae;g__Acinetobacter
454c7d7168be27a5eeb5d2f1583b2aed	0	0	0	0	0	0	0	0	0	0	0	6	0	0	0	0	k__Bacteria;p__Proteobacteria;c__Alphaproteobacteria;o__Sphingomonadales;f__Sphingomonadaceae
4504aba759efc851e7a188e2d60758a9	0	0	0	0	0	0	0	0	0	0	0	6	0	0	0	0	k__Bacteria;p__Actinobacteriota;c__Actinomycetia;o__Actinomycetales;f__Micrococcaceae;g__Nesterenkonia
451d1e14518cb4ab14ba9a42cee78942	0	0	0	0	6	0	0	0	0	0	0	0	0	0	0	0	k__Bacteria;p__Proteobacteria;c__Alphaproteobacteria;o__Rhodobacterales;f__Rhodobacteraceae;g__Rubellimicrobium;s__Rubellimicrobium_thermophilum
af26ff8a47d21084b18ee691a4b3fa85	0	0	0	0	6	0	0	0	0	0	0	0	0	0	0	0	k__Bacteria;p__Cyanobacteria;c__Sericytochromatia;o__UBA7694;f__UBA7694;g__GCA_2770975;s__GCA_2770975_sp002783405
1863459932bdf89b0f26d73577d0c561	0	0	0	0	6	0	0	0	0	0	0	0	0	0	0	0	k__Bacteria;p__Proteobacteria;c__Gammaproteobacteria;o__Enterobacterales_A_737866;f__Enterobacteriaceae_A;g__Serratia_D_727363
1bfecb92ac8a254ab8446ee56d3e620b	0	0	0	0	6	0	0	0	0	0	0	0	0	0	0	0	k__Bacteria;p__Actinobacteriota;c__Actinomycetia;o__Propionibacteriales;f__Propionibacteriaceae;g__Micropruina;s__Micropruina_glycogenica
382089653d3c10972310d05fd7541fd0	0	0	0	0	6	0	0	0	0	0	0	0	0	0	0	0	k__Bacteria
98c085d70dae96eef2dc7d5e4c6a88dc	0	0	0	0	0	6	0	0	0	0	0	0	0	0	0	0	k__Bacteria;p__Bacteroidota;c__Bacteroidia;o__Bacteroidales;f__Bacteroidaceae;g__Prevotella
87a37a503b75316ddadea55a1aea9bbf	0	0	0	0	0	6	0	0	0	0	0	0	0	0	0	0	k__Bacteria;p__Actinobacteriota;c__Actinomycetia;o__Mycobacteriales;f__Jatrophihabitantaceae;g__Jatrophihabitans_372606;s__Jatrophihabitans_fulvus
799fa7e5f4f0605e8066d66dcac716be	0	0	0	0	0	6	0	0	0	0	0	0	0	0	0	0	k__Bacteria;p__Firmicutes_D;c__Bacilli;o__Lactobacillales;f__Lactobacillaceae;g__Lactobacillus;s__Lactobacillus_gallinarum
9bf3d047362aa3baa6036f54d72522b0	0	0	0	0	0	6	0	0	0	0	0	0	0	0	0	0	k__Bacteria
c6256e95c951e78d13224420c086a408	0	0	0	0	0	0	6	0	0	0	0	0	0	0	0	0	k__Bacteria;p__Actinobacteriota;c__Actinomycetia;o__Mycobacteriales;f__Mycobacteriaceae;g__Gordonia_B_376796
a8cae6b78364691adc880c6a32411784	0	0	0	0	0	0	6	0	0	0	0	0	0	0	0	0	k__Bacteria;p__Bacteroidota;c__Bacteroidia;o__Chitinophagales;f__Chitinophagaceae_929731;g__Edaphocola;s__Edaphocola_sp003852495
7e9eb4dce00c5f6816fbc4bb5271b943	0	0	0	0	0	0	6	0	0	0	0	0	0	0	0	0	k__Bacteria
db4cd037eccb8335f903531015985344	0	0	0	0	0	0	0	6	0	0	0	0	0	0	0	0	k__Bacteria;p__Proteobacteria;c__Gammaproteobacteria;o__Xanthomonadales_616009;f__Xanthomonadaceae_616009;g__Stenotrophomonas_A_615274
3f45a532b0b4d79f87166535677bbfea	0	0	0	0	0	0	0	6	0	0	0	0	0	0	0	0	k__Bacteria;p__Elusimicrobiota;c__Elusimicrobia_984208;o__UBA1565;f__UBA9628;g__GWA2_66_18;s__GWA2_66_18_sp013044195
8a2b333cb1f48c69b8bf87017beefaaa	0	0	0	0	0	0	0	6	0	0	0	0	0	0	0	0	k__Bacteria
e29866431899646eb374dd1a968f3741	0	0	0	0	0	0	0	0	0	0	0	0	0	0	6	0	k__Bacteria;p__Actinobacteriota;c__Actinomycetia;o__Jiangellales;f__Jiangellaceae;g__Jiangella
e02ed1b84bf0ad0989c2491cda6cabef	0	0	0	0	0	0	0	0	0	0	0	0	0	0	6	0	k__Bacteria;p__Bacteroidota;c__Bacteroidia;o__Flavobacteriales_877923;f__Flavobacteriaceae;g__Flavobacterium
dced33af0346aae53ac0a95fff61efa6	0	0	0	0	0	0	0	0	0	0	0	0	0	0	6	0	k__Bacteria;p__Proteobacteria;c__Gammaproteobacteria;o__Enterobacterales_A_737866;f__Pasteurellaceae
f5c07c1ea8ef6f27e439ed1b007ae135	0	0	0	0	0	0	0	0	0	0	0	0	0	0	6	0	k__Bacteria
dd29f15cc6e5860c4e6e7b20ac71aa54	0	0	0	0	0	0	0	0	0	0	0	0	0	0	6	0	k__Bacteria
73035f914b3a83f69eadde83f01227b7	0	0	0	0	0	0	0	0	0	0	0	0	0	0	6	0	k__Bacteria;p__Firmicutes_A;c__Clostridia_43505;o__Caldicoprobacterales;f__Xylanivirgaceae;g__Xylanivirga;s__Xylanivirga_thermophila
0ebf977e04c4102e91bbb27456d9e913	0	0	0	0	0	0	0	0	0	0	0	0	0	0	6	0	k__Bacteria
e1774f8f80511982baca7d79e8613737	0	0	0	0	0	0	0	0	0	0	0	0	0	0	6	0	k__Bacteria;p__Firmicutes_A;c__Clostridia_258483;o__Lachnospirales;f__Lachnospiraceae;g__Mediterraneibacter_A_155507
d3e1a68d611b2ad324833a9f5d149c85	0	0	0	0	0	0	0	0	0	0	0	0	0	0	6	0	k__Bacteria;p__Proteobacteria;c__Alphaproteobacteria;o__Rhodospirillales_505895;f__Thalassospiraceae;g__Thalassospira
639332675905a69eb49c0a5caf13cfca	5	0	0	0	0	0	0	0	0	0	0	0	0	0	0	0	k__Bacteria;p__Firmicutes_A;c__Clostridia_258483;o__Acetivibrionales;f__DSM_8532;g__;s__
f6ee8a20b79be71a404845daf7de07e9	5	0	0	0	0	0	0	0	0	0	0	0	0	0	0	0	k__Bacteria;p__Proteobacteria;c__Alphaproteobacteria
6754a1cc4421b99e50b89dc7c8fb99eb	5	0	0	0	0	0	0	0	0	0	0	0	0	0	0	0	k__Bacteria;p__Firmicutes_A;c__Clostridia_258483;o__Oscillospirales;f__Oscillospiraceae_88309;g__;s__
902554537447c4b3fe9e2ea9871ca414	5	0	0	0	0	0	0	0	0	0	0	0	0	0	0	0	k__Bacteria;p__Proteobacteria;c__Alphaproteobacteria;o__Rhodobacterales;f__Rhodobacteraceae;g__Paracoccus
077dfec276ce6d2514ac172952f1b3bc	5	0	0	0	0	0	0	0	0	0	0	0	0	0	0	0	k__Bacteria;p__Proteobacteria;c__Alphaproteobacteria;o__Acetobacterales;f__Acetobacteraceae;g__Rhodopila_506895;s__Rhodopila_globiformis
7a438cbe01a8dc88cdcec895f8423c5e	5	0	0	0	0	0	0	0	0	0	0	0	0	0	0	0	k__Bacteria;p__Firmicutes_A;c__Clostridia_258483;o__Oscillospirales;f__Oscillospiraceae_88309;g__Evtepia;s__
6b54ff9245d3e00cc8d49efb8d386460	5	0	0	0	0	0	0	0	0	0	0	0	0	0	0	0	k__Bacteria;p__Actinobacteriota;c__Acidimicrobiia_401430;o__Acidimicrobiales;f__Ilumatobacteraceae;g__;s__
168b0457036700444b3a149dc43f8ca8	5	0	0	0	0	0	0	0	0	0	0	0	0	0	0	0	k__Bacteria;p__Firmicutes_A;c__Clostridia_258483;o__Lachnospirales;f__Lachnospiraceae;g__Bariatricus
8e415dcd5850fcf436af860d6b4fd35f	5	0	0	0	0	0	0	0	0	0	0	0	0	0	0	0	k__Bacteria;p__Proteobacteria;c__Alphaproteobacteria;o__Acetobacterales;f__Acetobacteraceae;g__Acetobacter
fa2f117a0bbe5c1459631c4cc10bfa04	0	5	0	0	0	0	0	0	0	0	0	0	0	0	0	0	k__Bacteria
a70552eaa65df51c6216f6a746fb19c5	0	5	0	0	0	0	0	0	0	0	0	0	0	0	0	0	k__Bacteria
669aa0f4ce25a5c3778d4d5a0c3401a7	0	5	0	0	0	0	0	0	0	0	0	0	0	0	0	0	k__Bacteria;p__Proteobacteria;c__Gammaproteobacteria;o__Pseudomonadales_660879;f__Moraxellaceae;g__;s__
adf5695ac06e22c78cbc9fcf6fc4f7b9	0	5	0	0	0	0	0	0	0	0	0	0	0	0	0	0	k__Bacteria;p__Firmicutes_C;c__Negativicutes;o__Selenomonadales;f__Selenomonadaceae_42771;g__Selenomonas_B_42759;s__Selenomonas_lacticifex
9e3ce76cd1ad67dda469e845c4ac7242	0	5	0	0	0	0	0	0	0	0	0	0	0	0	0	0	k__Bacteria
ab2e44d6a9ea620897633202a1d0baf2	0	0	0	5	0	0	0	0	0	0	0	0	0	0	0	0	k__Bacteria;p__Fusobacteriota;c__Fusobacteriia;o__Fusobacteriales_993777;f__Leptotrichiaceae;g__Leptotrichia_A_993758;s__Leptotrichia_A_993758_hongkongensis
737c4cf1202ffabf8f54ac6e5aa7ecda	0	0	0	5	0	0	0	0	0	0	0	0	0	0	0	0	k__Bacteria;p__Bacteroidota;c__Bacteroidia;o__Cytophagales;f__Spirosomaceae;g__Runella;s__Runella_zeae
87b7bd186ac2922288db828c574bfee6	0	0	0	5	0	0	0	0	0	0	0	0	0	0	0	0	k__Bacteria;p__Bacteroidota;c__Bacteroidia;o__Bacteroidales;f__Tannerellaceae;g__Tannerella;s__Tannerella_forsythia
599c7bdfd7574b37c9b35bc984c7b286	0	0	0	5	0	0	0	0	0	0	0	0	0	0	0	0	k__Bacteria;p__Bacteroidota;c__Bacteroidia;o__Chitinophagales;f__Chitinophagaceae_966727
de72e2fa0733dcddd7b7e5840c6dc22e	0	0	0	0	0	0	0	0	5	0	0	0	0	0	0	0	k__Bacteria;p__Proteobacteria
b1c8c4e89c93a9fb3aaeb8e8335ef4a7	0	0	0	0	0	0	0	0	5	0	0	0	0	0	0	0	k__Bacteria;p__Firmicutes_D;c__Bacilli;o__Lactobacillales;f__Lactobacillaceae;g__Weissella_A_338544
ce69ff646edb47de8efeca26f4600945	0	0	0	0	0	0	0	0	5	0	0	0	0	0	0	0	k__Bacteria
200c7cd5367a897ed4ed03e2e02278e9	0	0	0	0	0	0	0	0	5	0	0	0	0	0	0	0	k__Bacteria;p__Firmicutes_D;c__Bacilli;o__Lactobacillales;f__Lactobacillaceae;g__Levilactobacillus
70127f4c85645e95d84283259af6ab3b	0	0	0	0	0	0	0	0	5	0	0	0	0	0	0	0	k__Bacteria;p__Proteobacteria;c__Gammaproteobacteria;o__Pseudomonadales_650611;f__Pseudomonadaceae;g__Pseudomonas_E_647464
3fd970653fe543c6f33ea33a7329304c	0	0	0	0	0	0	0	0	5	0	0	0	0	0	0	0	k__Bacteria
621b746d5cf927fb83c5062174ba7c60	0	0	0	0	0	0	0	0	5	0	0	0	0	0	0	0	k__Bacteria
2d9a9b04b38ac2d4f39f1fa3c299991d	0	0	0	0	0	0	0	0	0	5	0	0	0	0	0	0	k__Bacteria;p__Firmicutes_D;c__Bacilli;o__Lactobacillales;f__Lactobacillaceae;g__Lactobacillus;s__Lactobacillus_intestinalis
461d62495256067900b842983ea381a6	0	0	0	0	0	0	0	0	0	0	5	0	0	0	0	0	k__Bacteria;p__Bacteroidota;c__Bacteroidia;o__Bacteroidales;f__Marinilabiliaceae;g__Saccharicrinis;s__Saccharicrinis_carchari
5cbb1cbe17215e8aaad8bb732dd7034e	0	0	0	0	0	0	0	0	0	0	5	0	0	0	0	0	k__Bacteria;p__Proteobacteria;c__Alphaproteobacteria;o__Rhizobiales_A_502138;f__Devosiaceae;g__Devosia_A_502124;s__
af0ba888f8f0c38610bf0daafc1f1046	0	0	0	0	0	0	0	0	0	0	5	0	0	0	0	0	k__Bacteria;p__Proteobacteria;c__Gammaproteobacteria;o__Enterobacterales_A_737866;f__Aeromonadaceae;g__Aeromonas
b64b102c540589804b596a65cbecc6c3	0	0	0	0	0	0	0	0	0	0	3	0	0	0	0	0	k__Bacteria;p__Proteobacteria;c__Gammaproteobacteria;o__Pseudomonadales_650611;f__Pseudomonadaceae;g__Pseudomonas_E_647464
0e69dd48bf4b5bc3b3b9c03ee351d5e4	0	0	0	0	0	0	0	0	0	0	0	5	0	0	0	0	k__Bacteria;p__Actinobacteriota;c__Actinomycetia;o__Mycobacteriales;f__Pseudonocardiaceae;g__Pseudonocardia
93836f55283d13de20450a418b68c27b	0	0	0	0	0	5	0	0	0	0	0	0	0	0	0	0	k__Bacteria;p__Proteobacteria;c__Alphaproteobacteria;o__Azospirillales_507929;f__Azospirillaceae_507917;g__Azospirillum
cd50a3b31c4ced6488962d51c3f03042	0	0	0	0	0	5	0	0	0	0	0	0	0	0	0	0	k__Bacteria;p__Proteobacteria;c__Alphaproteobacteria;o__Rhodospirillales_505895;f__Rhodospirillaceae;g__Novispirillum;s__Novispirillum_itersonii
e79c1c956c0f318ec9c18de5f9215be3	0	0	0	0	0	5	0	0	0	0	0	0	0	0	0	0	k__Bacteria;p__Bacteroidota;c__Bacteroidia;o__Bacteroidales;f__Bacteroidaceae;g__Alloprevotella;s__Alloprevotella_rava
41252742ce86455dac168745d7255c33	0	0	0	0	0	0	5	0	0	0	0	0	0	0	0	0	k__Bacteria;p__Firmicutes_D;c__Bacilli;o__Bacillales_B_306089;f__Anoxybacillaceae;g__Anoxybacillus_A_295174
2bf9038b78bab8ddce43be7b1aa5c464	0	0	0	0	0	0	5	0	0	0	0	0	0	0	0	0	k__Bacteria
715f4f1df8136ac7e2dea73c26965612	0	0	0	0	0	0	0	5	0	0	0	0	0	0	0	0	k__Bacteria
99784fcb27a54ca03e51357097159be6	0	0	0	0	0	0	0	5	0	0	0	0	0	0	0	0	k__Bacteria
9066693b4dd598914f3d062b2d55a6e8	0	0	0	0	0	0	0	5	0	0	0	0	0	0	0	0	k__Bacteria
4e4c69b0dd3847d7cc163dab6e56c96f	0	0	0	0	0	0	0	5	0	0	0	0	0	0	0	0	k__Bacteria;p__Proteobacteria;c__Gammaproteobacteria;o__Burkholderiales_592524;f__Burkholderiaceae_A_574758
cfaf78d3f79f3f0e38d9ec4547710c8c	0	0	0	0	0	0	0	2	0	0	0	0	0	0	0	0	k__Bacteria;p__Patescibacteria;c__Paceibacteria;o__UBA9983_A;f__UBA5272;g__UBA11704;s__UBA11704_sp003518045
c5ebf5932a59630fe1ddde8886d53916	0	0	0	0	0	0	0	0	0	0	0	0	5	0	0	0	k__Bacteria
0ea1db976457dc01bdd6dea323597ee0	0	0	0	0	0	0	0	0	0	0	0	0	0	5	0	0	k__Bacteria
fc7648fe657879d128579ef1e727d98d	0	0	0	0	0	0	0	0	0	0	0	0	0	0	5	0	k__Bacteria;p__Firmicutes_A;c__Clostridia_258483;o__Oscillospirales;f__Oscillospiraceae_88309;g__Limivicinus;s__Limivicinus_sp002320035
60610d571c5fe39be5bc9dafc9532ccc	0	0	0	0	0	0	0	0	0	0	0	0	0	0	5	0	k__Bacteria;p__Acidobacteriota;c__Acidobacteriae;o__Acidobacteriales;f__SbA1;g__Sulfotelmatobacter;s__Sulfotelmatobacter_sp003166855
8d88993a78a49ca53c8ed2ab13321d49	0	0	0	0	0	0	0	0	0	0	0	0	0	0	5	0	k__Bacteria;p__Firmicutes_A;c__Clostridia_258483;o__Lachnospirales;f__Lachnospiraceae;g__Catonella;s__Catonella_morbi
8ae5fd880c5a84739d5972897c27fca4	0	0	0	0	0	0	0	0	0	0	0	0	0	0	5	0	k__Bacteria;p__Chloroflexota;c__Anaerolineae;o__Anaerolineales;f__Anaerolineaceae_409200;g__Pelolinea;s__Pelolinea_submarina
c47372ea2d6e9768641c56608d6ff5f2	0	0	0	0	0	0	0	0	0	0	0	0	0	0	5	0	k__Bacteria
436876bcd270f5f79ca541293533cd6d	0	0	0	0	0	0	0	0	0	0	0	0	0	0	0	5	k__Bacteria;p__Desulfobacterota_I;c__Desulfobacteria;o__Desulfobacterales;f__Desulfatirhabdiaceae;g__Desulfatirhabdium;s__
ee84bd33cc6dd9fad94d3fdd5249bce5	0	0	0	0	0	0	0	0	0	0	0	0	0	0	0	5	k__Bacteria;p__Actinobacteriota;c__Actinomycetia;o__Propionibacteriales;f__Propionibacteriaceae;g__Cutibacterium;s__
5a9b73e83365c7ef37480b0032871678	0	0	0	0	0	0	0	0	0	0	0	0	0	0	0	5	k__Bacteria;p__Gemmatimonadota;c__Gemmatimonadetes;o__Longimicrobiales;f__Longimicrobiaceae;g__Longimicrobium;s__Longimicrobium_terrae
b7c0f209acf84b6fb07800d247ab621e	0	0	0	0	0	0	0	0	0	0	0	0	0	0	0	5	k__Bacteria;p__Firmicutes_A;c__Clostridia_258483;o__Tissierellales;f__Peptoniphilaceae;g__Anaerococcus;s__Anaerococcus_nagyae
5852c8e9e0ab5de9f342e981e326c098	4	0	0	0	0	0	0	0	0	0	0	0	0	0	0	0	k__Bacteria;p__Actinobacteriota;c__Actinomycetia;o__Actinomycetales;f__Bifidobacteriaceae;g__Bifidobacterium_388775;s__Bifidobacterium_thermophilum
e7f141394774271c4131031539cdedc3	4	0	0	0	0	0	0	0	0	0	0	0	0	0	0	0	k__Bacteria;p__Bacteroidota;c__Bacteroidia;o__Bacteroidales;f__Bacteroidaceae;g__Prevotella;s__Prevotella_stercorea
3f55542e9a40bac81e7448b3a5820c47	4	0	0	0	0	0	0	0	0	0	0	0	0	0	0	0	k__Bacteria;p__Proteobacteria;c__Gammaproteobacteria;o__Pseudomonadales_660879;f__Moraxellaceae;g__Acinetobacter
5249c93ffe058e0c68c28db848112d3e	4	0	0	0	0	0	0	0	0	0	0	0	0	0	0	0	k__Bacteria
378b5a2f1a091106d2db8cda5a2d2371	4	0	0	0	0	0	0	0	0	0	0	0	0	0	0	0	k__Bacteria
6bf6fc6aba9cba7de60474f2983001f8	4	0	0	0	0	0	0	0	0	0	0	0	0	0	0	0	k__Bacteria;p__Proteobacteria;c__Gammaproteobacteria;o__Burkholderiales_592522;f__Burkholderiaceae_A_592522;g__Ramlibacter_588642
0df9a0709f8afdad265267e3d8a6a091	4	0	0	0	0	0	0	0	0	0	0	0	0	0	0	0	k__Bacteria;p__Actinobacteriota;c__Thermoleophilia;o__Gaiellales;f__Gaiellaceae;g__Gaiella;s__
e594238bdff39ea9c5fecf994f33c025	2	0	0	0	0	0	0	0	0	0	0	2	0	0	0	0	k__Bacteria;p__Firmicutes_D;c__Bacilli;o__Lactobacillales;f__Aerococcaceae;g__Aerococcus
46ed2fe05e94e17bcbb0f4a50b3b923f	0	4	0	0	0	0	0	0	0	0	0	0	0	0	0	0	k__Bacteria;p__Proteobacteria;c__Alphaproteobacteria;o__Acetobacterales;f__Acetobacteraceae;g__Acidisphaera;s__Acidisphaera_rubrifaciens
d0467fc038aae8edcad38cdb7ffdccd9	0	4	0	0	0	0	0	0	0	0	0	0	0	0	0	0	k__Bacteria
779e7294470a0b98602ed77d9e4d7709	0	4	0	0	0	0	0	0	0	0	0	0	0	0	0	0	k__Bacteria;p__Actinobacteriota;c__Actinomycetia;o__Propionibacteriales;f__Nocardioidaceae;g__Nocardioides_A_392796;s__Nocardioides_A_392796_islandensis
a9ae7c4bdb6b5974961ba616d69d47dc	0	4	0	0	0	0	0	0	0	0	0	0	0	0	0	0	k__Bacteria
fd0752a40c65746787e007cc1e8f1163	0	4	0	0	0	0	0	0	0	0	0	0	0	0	0	0	k__Bacteria;p__Firmicutes_A;c__Clostridia_258483;o__Oscillospirales;f__Acutalibacteraceae;g__Ruminococcus_E;s__Ruminococcus_E_sp900100595
66d76824a3ccb883304ee319eefad66b	0	4	0	0	0	0	0	0	0	0	0	0	0	0	0	0	k__Bacteria;p__Firmicutes_D;c__Bacilli;o__Erysipelotrichales;f__Coprobacillaceae;g__Coprobacillus;s__Coprobacillus_cateniformis
c933848fd569ee6619a75e37ad4bea48	0	4	0	0	0	0	0	0	0	0	0	0	0	0	0	0	k__Bacteria
ff5f95c89c3d3d349b09a654c5d035b8	0	4	0	0	0	0	0	0	0	0	0	0	0	0	0	0	k__Bacteria;p__Firmicutes_A;c__Clostridia_258483;o__Oscillospirales;f__Ruminococcaceae;g__Ruminococcus_D;s__Ruminococcus_D_bicirculans
7acd08c1c850b8e66d5361d90caa7c2c	0	0	4	0	0	0	0	0	0	0	0	0	0	0	0	0	k__Bacteria
2e154647f23e44ba1d305dd8794a7980	0	0	4	0	0	0	0	0	0	0	0	0	0	0	0	0	k__Bacteria;p__Actinobacteriota;c__Actinomycetia;o__Mycobacteriales;f__Mycobacteriaceae;g__Corynebacterium
93014096a1dd18516fa34660f28111db	0	0	4	0	0	0	0	0	0	0	0	0	0	0	0	0	k__Bacteria;p__Proteobacteria;c__Alphaproteobacteria;o__Rhodobacterales;f__Rhodobacteraceae;g__Amaricoccus;s__Amaricoccus_kaplicensis
7516076d97d85e7d5c8ac7a806a4d098	0	0	4	0	0	0	0	0	0	0	0	0	0	0	0	0	k__Bacteria
626fd6b30593f53dcd48115da60596ca	0	0	0	4	0	0	0	0	0	0	0	0	0	0	0	0	k__Bacteria;p__Firmicutes_D;c__Bacilli;o__Lactobacillales;f__Carnobacteriaceae;g__Carnobacterium_A_320743
c1dc98e1ca7c04b1d1fcbe3ee05e8f03	0	0	0	4	0	0	0	0	0	0	0	0	0	0	0	0	k__Bacteria;p__Bacteroidota;c__Bacteroidia;o__Bacteroidales;f__Muribaculaceae
f025af203b0993b70b50dd05bb7d52e1	0	0	0	4	0	0	0	0	0	0	0	0	0	0	0	0	k__Bacteria;p__Bacteroidota;c__Bacteroidia;o__Flavobacteriales_877923;f__Flavobacteriaceae;g__Capnocytophaga_820688;s__Capnocytophaga_endodontalis
ff041b8eed7351343c8bc8b9e0c7da75	0	0	0	4	0	0	0	0	0	0	0	0	0	0	0	0	k__Bacteria
5438936c30d1335937277d02e2cd156f	0	0	0	4	0	0	0	0	0	0	0	0	0	0	0	0	k__Bacteria;p__Proteobacteria;c__Alphaproteobacteria;o__Azospirillales_507929;f__Azospirillaceae_507917;g__Azospirillum
e3712078a0f7dd288cd591cdb7aabe4c	0	0	0	4	0	0	0	0	0	0	0	0	0	0	0	0	k__Bacteria;p__Spirochaetota;c__Spirochaetia;o__Treponematales;f__Treponemataceae;g__Treponema_C;s__Treponema_C_maltophilum
7776ef81cd57f40d24d8b020311bdd5b	0	0	0	4	0	0	0	0	0	0	0	0	0	0	0	0	k__Bacteria;p__Actinobacteriota;c__Actinomycetia;o__Mycobacteriales;f__Mycobacteriaceae;g__Rhodococcus_C_375578
529c71be60b98e77dcfc39e0831523f6	0	0	0	0	0	0	0	0	4	0	0	0	0	0	0	0	k__Bacteria
201c5d7e07d18dfa961f4d2276b24191	0	0	0	0	0	0	0	0	4	0	0	0	0	0	0	0	k__Bacteria;p__Proteobacteria;c__Alphaproteobacteria;o__Rhizobiales_A_501396;f__Rhizobiaceae_A_499470;g__Pseudochrobactrum;s__Pseudochrobactrum_asaccharolyticum
95c206ce52979275b96331a6f1cde097	0	0	0	0	0	0	0	0	4	0	0	0	0	0	0	0	k__Bacteria;p__Actinobacteriota;c__Actinomycetia;o__Actinomycetales;f__Microbacteriaceae;g__Microbacterium_A_383312;s__Microbacterium_A_383312_esteraromaticum_A
f42e98078585aa964b500775d488665a	0	0	0	0	0	0	0	0	4	0	0	0	0	0	0	0	k__Bacteria;p__Firmicutes_D;c__Bacilli;o__Lactobacillales;f__Streptococcaceae;g__Streptococcus;s__Streptococcus_peroris
c3f8d07f32eed24b9508218f80b01ce1	0	0	0	0	0	0	0	0	4	0	0	0	0	0	0	0	k__Bacteria;p__Proteobacteria;c__Gammaproteobacteria;o__Burkholderiales_592522;f__Burkholderiaceae_A_592522;g__Aquabacterium_B_592457;s__
196fb0d736136584dc421c1703f3277c	0	0	0	0	0	0	0	0	4	0	0	0	0	0	0	0	k__Bacteria;p__Bacteroidota;c__Bacteroidia;o__Bacteroidales;f__Bacteroidaceae;g__Prevotella;s__Prevotella_salivae
4fb90f19038876c077fc5775963bd9d8	0	0	0	0	0	0	0	0	4	0	0	0	0	0	0	0	k__Bacteria;p__Proteobacteria;c__Alphaproteobacteria;o__Rhodobacterales;f__Rhodobacteraceae;g__Rubellimicrobium;s__Rubellimicrobium_mesophilum
ed9340dda86eeffa83551ecb0d551bee	0	0	0	0	0	0	0	0	4	0	0	0	0	0	0	0	k__Bacteria;p__Bacteroidota;c__Bacteroidia;o__Chitinophagales;f__Chitinophagaceae_966727;g__Flavisolibacter_B;s__Flavisolibacter_B_tropicus
9eaac9e84aca82d73e9aa453bbf242e2	0	0	0	0	0	0	0	0	0	4	0	0	0	0	0	0	k__Bacteria;p__Acidobacteriota;c__Vicinamibacteria;o__Vicinamibacterales;f__Vicinamibacteraceae;g__Vicinamibacter;s__Vicinamibacter_silvestris
e27092f895c621fe4be32883952ad937	0	0	0	0	0	0	0	0	0	4	0	0	0	0	0	0	k__Bacteria;p__Proteobacteria;c__Alphaproteobacteria;o__Pelagibacterales;f__Pelagibacteraceae;g__Fonsibacter;s__Fonsibacter_ubiquis
eac97b9418c24a6bdcce66e731d8d870	0	0	0	0	0	0	0	0	0	4	0	0	0	0	0	0	k__Bacteria;p__Firmicutes_D;c__Bacilli;o__Lactobacillales;f__Lactobacillaceae
bfda56d5298a7e0a17d5d0a4d1fa45c7	0	0	0	0	0	0	0	0	0	4	0	0	0	0	0	0	k__Bacteria
2cee4ae001c219820f883f261cd8ab39	0	0	0	0	0	0	0	0	0	4	0	0	0	0	0	0	k__Archaea;p__Thermoproteota;c__Nitrososphaeria_A;o__Nitrososphaerales;f__Nitrososphaeraceae;g__Nitrososphaera
22368654fc3210e4e30fece4e32a071b	0	0	0	0	0	0	0	0	0	4	0	0	0	0	0	0	k__Bacteria;p__Proteobacteria;c__Alphaproteobacteria;o__Rhizobiales_A_504705;f__Beijerinckiaceae;g__Microvirga
d57ca8e77159e2b111011ae7fe8760c7	0	0	0	0	0	0	0	0	0	4	0	0	0	0	0	0	k__Bacteria;p__Actinobacteriota;c__Actinomycetia;o__Propionibacteriales;f__Nocardioidaceae;g__Nocardioides_A_392796
ceaa13c2a3e80c21d3dd8256d4c8ffb4	0	0	0	0	0	0	0	0	0	4	0	0	0	0	0	0	k__Bacteria;p__Proteobacteria;c__Alphaproteobacteria;o__Dongiales;f__Dongiaceae;g__SYSU_D60014;s__SYSU_D60014_sp003576685
6ef392693a762a93d0716c1f4fb32ff8	0	0	0	0	0	0	0	0	0	4	0	0	0	0	0	0	k__Bacteria;p__Bacteroidota;c__Bacteroidia;o__Flavobacteriales_877923;f__Flavobacteriaceae;g__Flavobacterium;s__Flavobacterium_keumense
3da7ec78d1f4f4c3c6909703fb0916a3	0	0	0	0	0	0	0	0	0	0	4	0	0	0	0	0	k__Bacteria;p__Actinobacteriota;c__Thermoleophilia;o__Solirubrobacterales;f__;g__;s__
fc1661ff4399d02b34216524329a6e9a	0	0	0	0	0	0	0	0	0	0	4	0	0	0	0	0	k__Bacteria;p__Firmicutes_A;c__Clostridia_258483;o__Oscillospirales;f__Acutalibacteraceae;g__CAG_488;s__
f513ee92c093212f8b3b1daf71f95a01	0	0	0	0	0	0	0	0	0	0	4	0	0	0	0	0	k__Bacteria;p__Bacteroidota;c__Bacteroidia;o__Sphingobacteriales;f__Sphingobacteriaceae;g__Sphingobacterium
ff88cc80e90c4882a9aadd9ad0e4683a	0	0	0	0	0	0	0	0	0	0	0	4	0	0	0	0	k__Bacteria;p__Proteobacteria;c__Alphaproteobacteria;o__Rhizobiales_A_501396;f__Rhizobiaceae_A_499470;g__Pseudochrobactrum;s__Pseudochrobactrum_asaccharolyticum
7f01b6a3ef15626fbe743ef81f100b11	0	0	0	0	0	0	0	0	0	0	0	4	0	0	0	0	k__Bacteria
3138612683f3ece072b524e8d50d3aed	0	0	0	0	0	0	0	0	0	0	0	4	0	0	0	0	k__Bacteria;p__Proteobacteria;c__Gammaproteobacteria;o__Enterobacterales_A_737866;f__Enterobacteriaceae_A
b37f984334d81d876af8ad3fb802dc8e	0	0	0	0	4	0	0	0	0	0	0	0	0	0	0	0	k__Bacteria;p__Proteobacteria;c__Gammaproteobacteria;o__Enterobacterales_A_737866;f__Enterobacteriaceae_A;g__Enterobacter_B_713587;s__Enterobacter_B_713587_hormaechei_712707
5e68205b35abf4e799ec29e3e75843d7	0	0	0	0	4	0	0	0	0	0	0	0	0	0	0	0	k__Bacteria;p__Bacteroidota;c__Bacteroidia;o__Bacteroidales;f__Bacteroidaceae;g__Prevotella;s__Prevotella_multiformis
25137aff10efb98f1db2ad51f0295d64	0	0	0	0	4	0	0	0	0	0	0	0	0	0	0	0	k__Bacteria;p__Bacteroidota;c__Bacteroidia;o__Sphingobacteriales;f__Sphingobacteriaceae;g__Sphingobacterium;s__Sphingobacterium_alimentarium
17549ff3620d20fc6398f59f45caf52a	0	0	0	0	4	0	0	0	0	0	0	0	0	0	0	0	k__Bacteria;p__Actinobacteriota;c__Actinomycetia;o__Mycobacteriales;f__Pseudonocardiaceae;g__Pseudonocardia
af1d8c7746bfb27b2e7d690c94555acc	0	0	0	0	4	0	0	0	0	0	0	0	0	0	0	0	k__Bacteria;p__Fusobacteriota;c__Fusobacteriia;o__Fusobacteriales_993521;f__Fusobacteriaceae_993521;g__Fusobacterium_C
5e862c95c324a70fbfd173c30b549400	0	0	0	0	4	0	0	0	0	0	0	0	0	0	0	0	k__Bacteria
55708ce41b6f6346e87dd4c36dfc309e	0	0	0	0	4	0	0	0	0	0	0	0	0	0	0	0	k__Bacteria;p__Proteobacteria;c__Gammaproteobacteria;o__Pseudomonadales_660879;f__Moraxellaceae;g__Acinetobacter;s__Acinetobacter_johnsonii
fde0f410161d9aac96c697174e385238	0	0	0	0	0	4	0	0	0	0	0	0	0	0	0	0	k__Bacteria;p__Fusobacteriota;c__Fusobacteriia;o__Fusobacteriales_993777;f__Leptotrichiaceae;g__Leptotrichia_A_993641;s__Leptotrichia_A_sp001274535
06882242584ba4c1c8e5af400a4d4b06	0	0	0	0	0	4	0	0	0	0	0	0	0	0	0	0	k__Bacteria;p__Firmicutes_D;c__Bacilli;o__Bacillales_B_306089;f__Bacillaceae_H_294103;g__Bacillus_P_294101
9bbbf27d44d7faf9cf4cf34c69c43540	0	0	0	0	0	4	0	0	0	0	0	0	0	0	0	0	k__Bacteria;p__Firmicutes_D;c__Bacilli;o__Lactobacillales;f__Lactobacillaceae;g__Weissella_A_338544
21140dfd5886d61cb6dadbe6342997e0	0	0	0	0	0	4	0	0	0	0	0	0	0	0	0	0	k__Bacteria
4414269d9135141b2d0d0f906758accc	0	0	0	0	0	4	0	0	0	0	0	0	0	0	0	0	k__Bacteria;p__Proteobacteria;c__Alphaproteobacteria;o__Sphingomonadales;f__Sphingomonadaceae;g__Sphingomonas_L_486704
9f3a3c2fa7d0e8d4dc626075097edf25	0	0	0	0	0	4	0	0	0	0	0	0	0	0	0	0	k__Bacteria;p__Bacteroidota;c__Bacteroidia;o__Bacteroidales;f__Tannerellaceae;g__Tannerella;s__Tannerella_forsythia
e854c7583999237bac6c6550cd41141d	0	0	0	0	0	4	0	0	0	0	0	0	0	0	0	0	k__Bacteria;p__Synergistota;c__Synergistia;o__Synergistales;f__Aminobacteriaceae;g__Fretibacterium;s__Fretibacterium_fastidiosum
7046a047a800cfc9dcbca7b21a47c92e	0	0	0	0	0	4	0	0	0	0	0	0	0	0	0	0	k__Bacteria;p__Bacteroidota;c__Rhodothermia;o__Rhodothermales;f__Rubricoccaceae;g__Rubrivirga;s__Rubrivirga_profundi
ee66be0b8e881670f200ae4a3bb5051d	0	0	0	0	0	4	0	0	0	0	0	0	0	0	0	0	k__Bacteria;p__Proteobacteria;c__Alphaproteobacteria;o__Rickettsiales;f__Anaplasmataceae;g__Wolbachia;s__Wolbachia_sp012277295
41003d00415914926da740b7ad919318	0	0	0	0	0	0	4	0	0	0	0	0	0	0	0	0	k__Bacteria;p__Bacteroidota;c__Bacteroidia;o__Bacteroidales;f__Bacteroidaceae;g__Prevotella;s__Prevotella_pleuritidis
b5a64de47d96f9a9905b5ef9171edb83	0	0	0	0	0	0	4	0	0	0	0	0	0	0	0	0	k__Bacteria;p__Bacteroidota;c__Bacteroidia;o__Bacteroidales;f__Marinilabiliaceae;g__JC017;s__JC017_sp004296775
c1743af18626ed8b1be7f810cc8f52ec	0	0	0	0	0	0	4	0	0	0	0	0	0	0	0	0	k__Bacteria
138c6bdf5f05f68c13eb811bd07fd1bb	0	0	0	0	0	0	4	0	0	0	0	0	0	0	0	0	k__Bacteria;p__Actinobacteriota;c__Actinomycetia;o__Streptomycetales_400645;f__Streptomycetaceae_400641;g__Streptomyces_G_395345
6f15b6c9358c3d0818eed525ed84a5b8	0	0	0	0	0	0	4	0	0	0	0	0	0	0	0	0	k__Bacteria;p__Firmicutes_C;c__Negativicutes;o__Selenomonadales;f__Selenomonadaceae_42771;g__Selenomonas_B_42762;s__Selenomonas_sputigena
9dfc39515df7f5471dd6f61869abd212	0	0	0	0	0	0	4	0	0	0	0	0	0	0	0	0	k__Bacteria;p__Fusobacteriota;c__Fusobacteriia;o__Fusobacteriales_993777;f__Leptotrichiaceae;g__Pseudoleptotrichia
1eeb1fff8b157645f7166972a0924190	0	0	0	0	0	0	0	4	0	0	0	0	0	0	0	0	k__Bacteria
8259acf88d3fa2945e1fca3b19a301c5	0	0	0	0	0	0	0	4	0	0	0	0	0	0	0	0	k__Bacteria;p__Proteobacteria;c__Alphaproteobacteria;o__Rhizobiales_A_504705;f__Beijerinckiaceae;g__Microvirga
0ea0edee3d6821e97678f6d8601583a0	0	0	0	0	0	0	0	4	0	0	0	0	0	0	0	0	k__Bacteria
923deb7a08c5f8674812f6b6a3bd6285	0	0	0	0	0	0	0	4	0	0	0	0	0	0	0	0	k__Bacteria;p__Firmicutes_D;c__Bacilli;o__Exiguobacterales;f__Exiguobacteraceae;g__Exiguobacterium_A;s__Exiguobacterium_A_acetylicum
465daffac8b3d40bc2fd699a0edbf3de	0	0	0	0	0	0	0	0	0	0	0	0	0	4	0	0	k__Bacteria;p__Patescibacteria
b769c2095333b3b25e189dfc2bb9830d	0	0	0	0	0	0	0	0	0	0	0	0	0	4	0	0	k__Bacteria
72920b439c6f3bce459cec3167c84731	0	0	0	0	0	0	0	0	0	0	0	0	0	4	0	0	k__Bacteria
0d1e80ee7f384a83b2e6f20a5d0267d0	0	0	0	0	0	0	0	0	0	0	0	0	0	0	4	0	k__Bacteria;p__Proteobacteria;c__Gammaproteobacteria;o__Enterobacterales_A_737866;f__Alteromonadaceae_665222
44dd36a344a72699f48bd30137629e2f	0	0	0	0	0	0	0	0	0	0	0	0	0	0	4	0	k__Bacteria;p__Actinobacteriota;c__Thermoleophilia;o__Gaiellales;f__Gaiellaceae
7dd0d252558253e6411deff200e58bb3	0	0	0	0	0	0	0	0	0	0	0	0	0	0	4	0	k__Bacteria;p__Firmicutes_D;c__Bacilli;o__Erysipelotrichales;f__Erysipelotrichaceae;g__Holdemanella;s__Holdemanella_biformis
585751db9ae4102f3de6dc0cd9b9c197	0	0	0	0	0	0	0	0	0	0	0	0	0	0	0	4	k__Bacteria;p__Acidobacteriota;c__Vicinamibacteria;o__Vicinamibacterales;f__UBA2999
e3392940f41ac7496169617353519c7b	0	0	0	0	0	0	0	0	0	0	0	0	0	0	0	4	k__Bacteria;p__Proteobacteria;c__Gammaproteobacteria;o__Burkholderiales_592522;f__Burkholderiaceae_A_592522;g__Acidovorax_A;s__Acidovorax_A_wautersii
b3e5d94db17c68cc07890d44cc99ef66	0	0	0	0	0	0	0	0	0	0	0	0	0	0	0	4	k__Bacteria;p__Myxococcota_A_473307;c__Polyangia_463783;o__Polyangiales;f__Polyangiaceae
f095710b0772d5662b2a87907cde6500	0	0	0	0	0	0	0	0	0	0	0	0	0	0	0	4	k__Bacteria;p__Actinobacteriota;c__Actinomycetia;o__Actinomycetales;f__Micrococcaceae;g__Arthrobacter_D
453d2c5248196c5a9a8f2cf1ad0d6f12	3	0	0	0	0	0	0	0	0	0	0	0	0	0	0	0	k__Bacteria;p__Firmicutes_A;c__Clostridia_258483;o__Oscillospirales;f__Oscillospiraceae_88309;g__Enterenecus;s__Enterenecus_sp004560375
e50a3d1a6e8fc92eee9ae42b42124faa	3	0	0	0	0	0	0	0	0	0	0	0	0	0	0	0	k__Bacteria;p__Proteobacteria;c__Gammaproteobacteria;o__Burkholderiales_592522;f__Burkholderiaceae_A_592522
dfbe30aa8af75c88aaa46c8ae985975c	3	0	0	0	0	0	0	0	0	0	0	0	0	0	0	0	k__Bacteria;p__Firmicutes_A;c__Clostridia_258483;o__Lachnospirales;f__Anaerotignaceae;g__Coprocola;s__Coprocola_sp000364165
f2f63091a39372229dd57e1a25b1649d	3	0	0	0	0	0	0	0	0	0	0	0	0	0	0	0	k__Bacteria;p__Proteobacteria;c__Alphaproteobacteria;o__Rickettsiales;f__Anaplasmataceae;g__Wolbachia;s__Wolbachia_sp012277295
b8c8f970c5095753b3b9371d01605e00	3	0	0	0	0	0	0	0	0	0	0	0	0	0	0	0	k__Bacteria;p__Proteobacteria;c__Gammaproteobacteria;o__Burkholderiales_597432;f__Rhodocyclaceae
40a40373beef199f73f9ab4485ede65a	3	0	0	0	0	0	0	0	0	0	0	0	0	0	0	0	k__Bacteria
2670944b428645c4b715076d793115af	3	0	0	0	0	0	0	0	0	0	0	0	0	0	0	0	k__Bacteria;p__Deinococcota;c__Deinococci;o__Deinococcales;f__Deinococcaceae;g__Deinococcus_B;s__Deinococcus_B_ficus
b518973c8bc10a88b802491125e9536c	3	0	0	0	0	0	0	0	0	0	0	0	0	0	0	0	k__Bacteria
1f1c2d763402b14d59fe2030ae72fc8d	3	0	0	0	0	0	0	0	0	0	0	0	0	0	0	0	k__Bacteria;p__Proteobacteria;c__Gammaproteobacteria;o__Burkholderiales_597432;f__Rhodocyclaceae;g__Methyloversatilis
6d70757303f899724f52058a616d9396	3	0	0	0	0	0	0	0	0	0	0	0	0	0	0	0	k__Bacteria;p__Firmicutes_D;c__Bacilli;o__Lactobacillales;f__Lactobacillaceae;g__Ligilactobacillus
dc09228ee676b4786372e7d53b100415	0	3	0	0	0	0	0	0	0	0	0	0	0	0	0	0	k__Bacteria
aa082a30d568cc88e151bf925bf73f09	0	3	0	0	0	0	0	0	0	0	0	0	0	0	0	0	k__Bacteria
42509dd7ab64aa2e3dece32e04f46034	0	3	0	0	0	0	0	0	0	0	0	0	0	0	0	0	k__Bacteria;p__Acidobacteriota;c__Vicinamibacteria;o__Vicinamibacterales;f__UBA2999;g__;s__
091e0b72edd5ce50f6d1b7d068e315aa	0	3	0	0	0	0	0	0	0	0	0	0	0	0	0	0	k__Bacteria
558ffc6c8429eafc8e59d5f3dca5c1ef	0	0	3	0	0	0	0	0	0	0	0	0	0	0	0	0	k__Bacteria;p__Cyanobacteria;c__Cyanobacteriia;o__GCF_001939115;f__GCF_001939115;g__GCF_001939115;s__GCF_001939115_sp001939115
fa3790cfac7bbc69aae05e2c205dbcff	0	0	3	0	0	0	0	0	0	0	0	0	0	0	0	0	k__Bacteria;p__Firmicutes_D;c__Bacilli;o__Erysipelotrichales;f__Coprobacillaceae;g__Erysipelatoclostridium;s__Clostridium_cocleatum
e4b246064ddf4ea299cde423b3ecbd9a	0	0	3	0	0	0	0	0	0	0	0	0	0	0	0	0	k__Bacteria;p__Firmicutes_A;c__Clostridia_258483;o__Lachnospirales;f__Lachnospiraceae;g__Blautia_A_141781
b768790f58f9025731266aca6a96a066	0	0	0	3	0	0	0	0	0	0	0	0	0	0	0	0	k__Bacteria
8234a4fea9aacdc37e1bbde85605d283	0	0	0	3	0	0	0	0	0	0	0	0	0	0	0	0	k__Bacteria
a177c01009a8f7a830b80bf79880e2c0	0	0	0	3	0	0	0	0	0	0	0	0	0	0	0	0	k__Bacteria
cccfe0af0edd1e0e3b5209d668960506	0	0	0	3	0	0	0	0	0	0	0	0	0	0	0	0	k__Bacteria;p__Proteobacteria;c__Gammaproteobacteria;o__Enterobacterales_A_737866;f__Pasteurellaceae
666c8e8cedc6c7fd14361882a6a9e7e9	0	0	0	3	0	0	0	0	0	0	0	0	0	0	0	0	k__Bacteria
4c62803e9701b53717e09356ec59cfac	0	0	0	3	0	0	0	0	0	0	0	0	0	0	0	0	k__Bacteria
1027e6e3082b0a130f877c47e69ff166	0	0	0	3	0	0	0	0	0	0	0	0	0	0	0	0	k__Bacteria;p__Proteobacteria;c__Alphaproteobacteria;o__Acetobacterales;f__Acetobacteraceae;g__Acetobacter
19d5e3e2af9e5dbdacf998231cc1b42f	0	0	0	3	0	0	0	0	0	0	0	0	0	0	0	0	k__Bacteria
08bfc52f18f320960ed46536bdc06855	0	0	0	3	0	0	0	0	0	0	0	0	0	0	0	0	k__Bacteria
e2506372da20467c97b2beee585c2b44	0	0	0	3	0	0	0	0	0	0	0	0	0	0	0	0	k__Bacteria
6a0fcfb97f3cb3304ba1979e87c503ff	0	0	0	3	0	0	0	0	0	0	0	0	0	0	0	0	k__Bacteria;p__Firmicutes_A;c__Clostridia_258483;o__Lachnospirales;f__Lachnospiraceae;g__Acetatifactor;s__Acetatifactor_sp900066565
372105b19bfa4c4144c93fec30e1b627	0	0	0	3	0	0	0	0	0	0	0	0	0	0	0	0	k__Bacteria;p__Proteobacteria;c__Gammaproteobacteria;o__Cardiobacteriales;f__Cardiobacteriaceae;g__Cardiobacterium;s__Cardiobacterium_valvarum
040f52c0baa7f36a8ea1e51c5b5b4a2b	0	0	0	3	0	0	0	0	0	0	0	0	0	0	0	0	k__Bacteria
ca35828c290c92f9f6639d8f4c6ebe3c	0	0	0	3	0	0	0	0	0	0	0	0	0	0	0	0	k__Bacteria;p__Bacteroidota;c__Bacteroidia;o__Bacteroidales;f__Bacteroidaceae;g__Prevotella;s__Prevotella_oris
17e8cafa836bea87700dd46e27a68db6	0	0	0	3	0	0	0	0	0	0	0	0	0	0	0	0	k__Bacteria
4b34d5c12dba3937a894c05bb75b258b	0	0	0	3	0	0	0	0	0	0	0	0	0	0	0	0	k__Bacteria;p__Bacteroidota;c__Bacteroidia;o__Bacteroidales;f__Bacteroidaceae;g__Bacteroides_H;s__Bacteroides_H_ovatus
65e4ee73e760d54b653a230428bc9875	0	0	0	3	0	0	0	0	0	0	0	0	0	0	0	0	k__Bacteria;p__Bacteroidota;c__Bacteroidia;o__Bacteroidales;f__Porphyromonadaceae;g__Porphyromonas_A_859423;s__Porphyromonas_A_859423_pasteri
ac9bcee7a0a333c3ce5aec9466c29dd2	0	0	0	0	0	0	0	0	3	0	0	0	0	0	0	0	k__Bacteria;p__Firmicutes_D;c__Bacilli;o__Lactobacillales;f__Lactobacillaceae;g__Lactobacillus
54a7f798a4cb1a9c2bfc6932d3bc66fe	0	0	0	0	0	0	0	0	3	0	0	0	0	0	0	0	k__Bacteria;p__Bacteroidota;c__Bacteroidia;o__Bacteroidales;f__Porphyromonadaceae;g__Porphyromonas_A_859424;s__Porphyromonas_A_859424_endodontalis
c08449bb48a9e3b126fe519bc4d0efcf	0	0	0	0	0	0	0	0	3	0	0	0	0	0	0	0	k__Bacteria
571853c5808dc885c622cc76be6edf66	0	0	0	0	0	0	0	0	3	0	0	0	0	0	0	0	k__Bacteria;p__Firmicutes_D;c__Bacilli;o__Lactobacillales;f__Lactobacillaceae;g__Lactobacillus;s__Lactobacillus_crispatus
41f968d93525643e95888fa281f96b73	0	0	0	0	0	0	0	0	3	0	0	0	0	0	0	0	k__Bacteria
6f4889639a4ed494244509c195b5e6e4	0	0	0	0	0	0	0	0	3	0	0	0	0	0	0	0	k__Bacteria;p__Bacteroidota;c__Bacteroidia;o__Chitinophagales;f__Chitinophagaceae_966727;g__Terrimonas_942068;s__Terrimonas_arctica
3b5c40103bffbb169f89ad34cffd9815	0	0	0	0	0	0	0	0	3	0	0	0	0	0	0	0	k__Bacteria;p__Myxococcota_A_437813;c__Polyangia_437813;o__Haliangiales_437813;f__Haliangiaceae_437813;g__;s__
9923086c8404896b95938574defacfee	0	0	0	0	0	0	0	0	3	0	0	0	0	0	0	0	k__Bacteria
1410ca0c66ffa4caa386eef53d440cdc	0	0	0	0	0	0	0	0	3	0	0	0	0	0	0	0	k__Bacteria;p__Actinobacteriota;c__Actinomycetia;o__Actinomycetales;f__Micrococcaceae
b42ff6858edcf347647eed9fa14b6b09	0	0	0	0	0	0	0	0	3	0	0	0	0	0	0	0	k__Bacteria;p__Bacteroidota;c__Bacteroidia;o__Bacteroidales;f__Muribaculaceae
370d7e1cd50f5d8a84a1c52bd6cc27cd	0	0	0	0	0	0	0	0	3	0	0	0	0	0	0	0	k__Bacteria;p__Proteobacteria;c__Gammaproteobacteria;o__Enterobacterales_A_737866;f__Enterobacteriaceae_A
81f4ea1a94b83f2b6649a3321e2436f2	0	0	0	0	0	0	0	0	3	0	0	0	0	0	0	0	k__Bacteria
3036012717709da1f90f477c92e6713b	0	0	0	0	0	0	0	0	3	0	0	0	0	0	0	0	k__Bacteria;p__Proteobacteria;c__Alphaproteobacteria;o__Acetobacterales;f__Acetobacteraceae
da9f4d00239086d834dff27d5a8cd939	0	0	0	0	0	0	0	0	3	0	0	0	0	0	0	0	k__Bacteria;p__Proteobacteria;c__Alphaproteobacteria;o__Acetobacterales;f__Acetobacteraceae;g__Acetobacter
0273f869efb0d1ecdb42c408892426cd	0	0	0	0	0	0	0	0	3	0	0	0	0	0	0	0	k__Bacteria;p__Bacteroidota;c__Bacteroidia;o__Bacteroidales;f__Bacteroidaceae;g__Prevotella;s__Prevotella_vespertina
02da421e8c981e9c7c905432b2d82d44	0	0	0	0	0	0	0	0	0	3	0	0	0	0	0	0	k__Bacteria;p__Proteobacteria;c__Gammaproteobacteria;o__Burkholderiales_597432;f__Rhodocyclaceae;g__Methyloversatilis
12a34f98f039edb6270a424c42fd836e	0	0	0	0	0	0	0	0	0	3	0	0	0	0	0	0	k__Bacteria;p__Proteobacteria;c__Alphaproteobacteria;o__Rickettsiales;f__Anaplasmataceae;g__Wolbachia;s__Wolbachia_sp012277295
21c514421d3659e4354e678d489b20aa	0	0	0	0	0	0	0	0	0	3	0	0	0	0	0	0	k__Bacteria;p__Bacteroidota;c__Bacteroidia;o__Chitinophagales;f__Chitinophagaceae_966727;g__Puia
e1d7bfb586424cc8e487f9f8966edbd1	0	0	0	0	0	0	0	0	0	3	0	0	0	0	0	0	k__Bacteria;p__Actinobacteriota;c__Actinomycetia;o__Mycobacteriales
4be2a264c9aa64e2e86d9e8ce3690928	0	0	0	0	0	0	0	0	0	3	0	0	0	0	0	0	k__Bacteria
1b764097a21dd6dd3317864d84827de6	0	0	0	0	0	0	0	0	0	0	3	0	0	0	0	0	k__Bacteria;p__Proteobacteria;c__Alphaproteobacteria;o__Acetobacterales;f__Acetobacteraceae;g__Acetobacter
bcf0775257f77e02f1707595c015297e	0	0	0	0	0	0	0	0	0	0	3	0	0	0	0	0	k__Bacteria;p__Proteobacteria;c__Alphaproteobacteria;o__Caulobacterales;f__Caulobacteraceae;g__Phenylobacterium;s__Phenylobacterium_koreense
ed200c470dfd3f8b70d188da88164710	0	0	0	0	0	0	0	0	0	0	3	0	0	0	0	0	k__Bacteria;p__Firmicutes_A;c__Clostridia_258483;o__Oscillospirales;f__Ruminococcaceae;g__Faecalibacterium;s__Faecalibacterium_sp002160895
c4784d2476191c62e989a9dbd69cfba6	0	0	0	0	0	0	0	0	0	0	3	0	0	0	0	0	k__Bacteria;p__Proteobacteria;c__Gammaproteobacteria;o__Burkholderiales_597441;f__Gallionellaceae;g__Gallionella;s__Gallionella_capsiferriformans
aae9d47687b415f48c23dc946ed6e096	0	0	0	0	0	0	0	0	0	0	3	0	0	0	0	0	k__Bacteria
a95e960d697c0d115bb458696f44697f	0	0	0	0	0	0	0	0	0	0	0	3	0	0	0	0	k__Bacteria;p__Proteobacteria;c__Gammaproteobacteria;o__Pseudomonadales_660879;f__Moraxellaceae
73a0cfb78b7ad8c4c0c7daa62a27ae30	0	0	0	0	0	0	0	0	0	0	0	3	0	0	0	0	k__Bacteria;p__Proteobacteria;c__Alphaproteobacteria;o__Rhodobacterales;f__Rhodobacteraceae;g__Rubellimicrobium;s__Rubellimicrobium_rubrum
c2b7d116674269a03a7a614310367de8	0	0	0	0	3	0	0	0	0	0	0	0	0	0	0	0	k__Bacteria
9f4fc33178b833f919eee3132ce50dcb	0	0	0	0	3	0	0	0	0	0	0	0	0	0	0	0	k__Bacteria;p__Proteobacteria;c__Alphaproteobacteria;o__Rhodobacterales;f__Rhodobacteraceae;g__Shimia_A_490690
106785f4a39d67d75fdd6cdbeda4108f	0	0	0	0	3	0	0	0	0	0	0	0	0	0	0	0	k__Bacteria
df76890a7c225eb8eb724c55f7deb2f7	0	0	0	0	3	0	0	0	0	0	0	0	0	0	0	0	k__Bacteria
f8712767ba1adbb58cfdf6ee93a8060d	0	0	0	0	3	0	0	0	0	0	0	0	0	0	0	0	k__Bacteria;p__Proteobacteria;c__Gammaproteobacteria;o__Burkholderiales_592522;f__Burkholderiaceae_A_592522;g__Comamonas_F_589250;s__Comamonas_F_589250_antarcticus
6d26c32ccf013c605051ed116beb2e7b	0	0	0	0	3	0	0	0	0	0	0	0	0	0	0	0	k__Bacteria;p__Bacteroidota;c__Bacteroidia;o__Bacteroidales;f__Bacteroidaceae;g__Prevotella;s__Prevotella_nigrescens
cb71fd73c22681ccbb2857731a690278	0	0	0	0	3	0	0	0	0	0	0	0	0	0	0	0	k__Bacteria;p__Bacteroidota;c__Bacteroidia;o__Bacteroidales;f__Bacteroidaceae;g__Prevotella;s__Prevotella_oris
18664f9a8dd28320325b20ed25e1c5a1	0	0	0	0	3	0	0	0	0	0	0	0	0	0	0	0	k__Bacteria;p__Cyanobacteria;c__Cyanobacteriia;o__Cyanobacteriales;f__Chroococcidiopsidaceae_29158;g__Chroococcidiopsis_29153;s__Chroococcidiopsis_thermalis
30f91bd46f8e94f40f0d9be2988b5b3d	0	0	0	0	3	0	0	0	0	0	0	0	0	0	0	0	k__Bacteria
b11a8b60d8b9d1b4fb6ce38adbe560bd	0	0	0	0	0	3	0	0	0	0	0	0	0	0	0	0	k__Bacteria;p__Campylobacterota;c__Campylobacteria;o__Campylobacterales;f__Campylobacteraceae;g__Campylobacter_B;s__Campylobacter_B_gracilis
9e5e164a35785ab3becbde772c6feccb	0	0	0	0	0	3	0	0	0	0	0	0	0	0	0	0	k__Bacteria;p__Spirochaetota;c__Spirochaetia;o__Treponematales;f__Treponemataceae;g__Treponema_C;s__Treponema_C_lecithinolyticum
9cff9bf273666210176162b7bd481b68	0	0	0	0	0	3	0	0	0	0	0	0	0	0	0	0	k__Bacteria;p__Proteobacteria;c__Gammaproteobacteria;o__Pseudomonadales_660879;f__Moraxellaceae;g__Acinetobacter
c7999c0356e2618f6d2c751e179048be	0	0	0	0	0	3	0	0	0	0	0	0	0	0	0	0	k__Bacteria
e93bd1de2fcbe1cde41bf624c7f7e587	0	0	0	0	0	3	0	0	0	0	0	0	0	0	0	0	k__Bacteria;p__Spirochaetota;c__Spirochaetia;o__Treponematales;f__Treponemataceae;g__Treponema_B_986142;s__Treponema_B_986142_medium
95ea485cecc710e8981b71b128e1db49	0	0	0	0	0	3	0	0	0	0	0	0	0	0	0	0	k__Bacteria;p__Bacteroidota;c__Bacteroidia;o__Flavobacteriales_877923;f__Flavobacteriaceae;g__Capnocytophaga_820688;s__Capnocytophaga_endodontalis
ed82a7bb814085045fe90a5996cf99c3	0	0	0	0	0	3	0	0	0	0	0	0	0	0	0	0	k__Bacteria
b74a817cc4c7667d09b24ca508fbb18a	0	0	0	0	0	3	0	0	0	0	0	0	0	0	0	0	k__Bacteria;p__Actinobacteriota;c__Actinomycetia;o__Mycobacteriales;f__Mycobacteriaceae;g__Corynebacterium
c051c041d93f33d47750876168bb7ab5	0	0	0	0	0	3	0	0	0	0	0	0	0	0	0	0	k__Bacteria
39b0fbbb03028f6875928cc8b8a18eb9	0	0	0	0	0	0	3	0	0	0	0	0	0	0	0	0	k__Bacteria
e0ca407b7691f5f1bb338ea1f8ccdd99	0	0	0	0	0	0	3	0	0	0	0	0	0	0	0	0	k__Bacteria;p__Actinobacteriota;c__Rubrobacteria;o__Rubrobacterales;f__Rubrobacteraceae
013a5f883b34ec1b85ba0894e99a40ad	0	0	0	0	0	0	3	0	0	0	0	0	0	0	0	0	k__Bacteria
76c8c200df456e20d00f14aedb6342ec	0	0	0	0	0	0	3	0	0	0	0	0	0	0	0	0	k__Bacteria;p__Actinobacteriota;c__Thermoleophilia;o__Solirubrobacterales;f__;g__;s__
21cc091a6cc61211a230b6046340690f	0	0	0	0	0	0	3	0	0	0	0	0	0	0	0	0	k__Bacteria;p__Bacteroidota;c__Bacteroidia;o__Bacteroidales;f__Bacteroidaceae;g__Prevotella;s__Prevotella_nigrescens
507d248a4504da00476ea0b3d2d751d6	0	0	0	0	0	0	0	3	0	0	0	0	0	0	0	0	k__Bacteria;p__Actinobacteriota;c__Actinomycetia;o__Propionibacteriales;f__Nocardioidaceae;g__Nocardioides_A_392796
ed0b077aaa81254607267e7f89000c36	0	0	0	0	0	0	0	0	0	0	0	0	3	0	0	0	k__Bacteria
74eeb101e70ca7e09c6eecdb6c70344c	0	0	0	0	0	0	0	0	0	0	0	0	0	3	0	0	k__Bacteria
a451f77620bc7ad7550e271ce49bfb16	0	0	0	0	0	0	0	0	0	0	0	0	0	3	0	0	k__Bacteria
2f14c11c19182af4afbcbc14f88cff7a	0	0	0	0	0	0	0	0	0	0	0	0	0	3	0	0	k__Bacteria
1bb6371ffd08c62107846ce05116c6a5	0	0	0	0	0	0	0	0	0	0	0	0	0	3	0	0	k__Bacteria
da988725950f94958d458a901febf183	0	0	0	0	0	0	0	0	0	0	0	0	0	3	0	0	k__Bacteria
8f69631e825c0f39196e8935a1db6a6a	0	0	0	0	0	0	0	0	0	0	0	0	0	3	0	0	k__Bacteria
c12a110f6a97a1a75a0d924a0c523ec4	0	0	0	0	0	0	0	0	0	0	0	0	0	0	3	0	k__Bacteria;p__Firmicutes_D;c__Bacilli;o__RF39;f__UBA660;g__UBA3789;s__
3214c9d7b1172f0db762f158b72c46ea	0	0	0	0	0	0	0	0	0	0	0	0	0	0	3	0	k__Bacteria;p__Bacteroidota;c__Bacteroidia;o__Bacteroidales;f__Marinilabiliaceae;g__JC017;s__JC017_sp004296775
f72bcdff80102994ef60fbbdc95a1de1	0	0	0	0	0	0	0	0	0	0	0	0	0	0	3	0	k__Archaea;p__Thermoproteota;c__Nitrososphaeria_A;o__Nitrososphaerales;f__Nitrosopumilaceae;g__Nitrosopumilus_5141;s__Nitrosopumilus_sp002317795
7350a87c56ab6d023cae59d9e19929c1	0	0	0	0	0	0	0	0	0	0	0	0	0	0	3	0	k__Bacteria;p__Proteobacteria;c__Alphaproteobacteria;o__Acetobacterales;f__Acetobacteraceae;g__Acetobacter
a9bb4b10e818a21dfb8b2970e4a75060	0	0	0	0	0	0	0	0	0	0	0	0	0	0	3	0	k__Bacteria;p__Actinobacteriota;c__Thermoleophilia;o__Gaiellales;f__Gaiellaceae;g__Gaiella;s__Gaiella_occulta
6e14c03cb539ad63679d7451b56952e3	0	0	0	0	0	0	0	0	0	0	0	0	0	0	3	0	k__Bacteria;p__Chlamydiota;c__Chlamydiia;o__Chlamydiales_778124
20bb100ffb3ff943b986f1a182a44086	0	0	0	0	0	0	0	0	0	0	0	0	0	0	3	0	k__Bacteria
dc830ad3c3ef1c050e94f88de2ca49bc	0	0	0	0	0	0	0	0	0	0	0	0	0	0	3	0	k__Bacteria
1f77879355e8e1cd84eafb8421756823	0	0	0	0	0	0	0	0	0	0	0	0	0	0	3	0	k__Bacteria
639aa89c907a8f59c22766010d78efd5	0	0	0	0	0	0	0	0	0	0	0	0	0	0	3	0	k__Bacteria
136e32c7045a3f87364fc39229abaf06	0	0	0	0	0	0	0	0	0	0	0	0	0	0	3	0	k__Bacteria
fac31c915af9554238031deaccb97252	0	0	0	0	0	0	0	0	0	0	0	0	0	0	0	3	k__Bacteria;p__Proteobacteria;c__Gammaproteobacteria;o__Legionellales_A;f__Legionellaceae_A;g__Legionella_C;s__
d50a8e2b9bbbd0f32d843d8453e10792	0	0	0	0	0	0	0	0	0	0	0	0	0	0	0	3	k__Bacteria;p__Actinobacteriota;c__Actinomycetia;o__Mycobacteriales;f__Mycobacteriaceae;g__Corynebacterium
538b686a9531ee9e2f60f57ed2311572	2	0	0	0	0	0	0	0	0	0	0	0	0	0	0	0	k__Bacteria;p__Firmicutes_D;c__Bacilli;o__Erysipelotrichales;f__Coprobacillaceae
62b584b95cbb8b0067427ec734e7d50f	2	0	0	0	0	0	0	0	0	0	0	0	0	0	0	0	k__Bacteria;p__Bacteroidota;c__Bacteroidia;o__Bacteroidales;f__UBA932;g__Cryptobacteroides;s__Cryptobacteroides_sp009774765
b4bdf7e2dc227d28b2d5c3e00a9f6f52	2	0	0	0	0	0	0	0	0	0	0	0	0	0	0	0	k__Bacteria;p__Actinobacteriota;c__Actinomycetia;o__Actinomycetales;f__Bifidobacteriaceae;g__Aeriscardovia;s__Aeriscardovia_aeriphila
773c3623400d2c5bfe219eca79f756b3	2	0	0	0	0	0	0	0	0	0	0	0	0	0	0	0	k__Bacteria;p__Firmicutes_D;c__Bacilli;o__Bacillales_B_302584;f__DSM_18226_301387;g__Niallia
ed3c957171aa9c16579d80e018188ec1	2	0	0	0	0	0	0	0	0	0	0	0	0	0	0	0	k__Bacteria;p__Bacteroidota;c__Bacteroidia;o__Bacteroidales;f__Muribaculaceae;g__Muribaculum;s__Muribaculum_gordoncarteri
68fdce21615002da2aaf0d0a174e8b5c	2	0	0	0	0	0	0	0	0	0	0	0	0	0	0	0	k__Bacteria;p__Bacteroidota;c__Bacteroidia;o__Bacteroidales;f__Rikenellaceae;g__Alistipes_A_871400;s__
be15e007dc15e190cd78e88e5a1c9023	2	0	0	0	0	0	0	0	0	0	0	0	0	0	0	0	k__Bacteria;p__Proteobacteria;c__Alphaproteobacteria
bb3299e55c7c583eca1cb768bceddff9	2	0	0	0	0	0	0	0	0	0	0	0	0	0	0	0	k__Bacteria;p__Bacteroidota;c__Bacteroidia;o__Bacteroidales;f__Marinilabiliaceae;g__JC017;s__JC017_sp004296775
929f8fbf0e5ab05c0a09e91471ee2aeb	2	0	0	0	0	0	0	0	0	0	0	0	0	0	0	0	k__Bacteria;p__Cloacimonadota;c__Cloacimonadia;o__Cloacimonadales;f__Cloacimonadaceae;g__Syntrophosphaera_980373;s__Syntrophosphaera_sp002376725
fcbfb078434a8c3c7d8bc159d2e7afdb	0	2	0	0	0	0	0	0	0	0	0	0	0	0	0	0	k__Bacteria
142b92e85870fe6e56933b212a0fafc7	0	2	0	0	0	0	0	0	0	0	0	0	0	0	0	0	k__Bacteria
5e41d38953a09b4950939fd71dd8f5d7	0	0	2	0	0	0	0	0	0	0	0	0	0	0	0	0	k__Bacteria
6bdfeee442b8e39759cf9d1a3291e5cb	0	0	2	0	0	0	0	0	0	0	0	0	0	0	0	0	k__Bacteria
fb92a108f4945cb97dfaacd65556ba64	0	0	2	0	0	0	0	0	0	0	0	0	0	0	0	0	k__Bacteria;p__Actinobacteriota;c__Actinomycetia;o__Mycobacteriales;f__Mycobacteriaceae;g__Dietzia
45b87638f3e30f66d87b47c4ccff54ba	0	0	0	2	0	0	0	0	0	0	0	0	0	0	0	0	k__Bacteria
118557911710b5c866b2aae02b6824d4	0	0	0	2	0	0	0	0	0	0	0	0	0	0	0	0	k__Bacteria
934a508f99b7637f11c0d75285fd2084	0	0	0	2	0	0	0	0	0	0	0	0	0	0	0	0	k__Bacteria;p__Proteobacteria;c__Alphaproteobacteria;o__Caulobacterales;f__Caulobacteraceae;g__Brevundimonas
c3e05b706f32d0ba25e4810c5b419465	0	0	0	2	0	0	0	0	0	0	0	0	0	0	0	0	k__Bacteria;p__Proteobacteria;c__Gammaproteobacteria;o__Pseudomonadales_650611;f__Pseudomonadaceae;g__Pseudomonas_E_647464
1b7e13252981d09be446772726bd0169	0	0	0	2	0	0	0	0	0	0	0	0	0	0	0	0	k__Bacteria;p__Bacteroidota;c__Bacteroidia;o__Bacteroidales;f__Bacteroidaceae;g__Prevotella;s__Prevotella_denticola
322a891e5718c0e664385a8d678d6f3e	0	0	0	2	0	0	0	0	0	0	0	0	0	0	0	0	k__Bacteria;p__Bacteroidota;c__Bacteroidia;o__Bacteroidales;f__Bacteroidaceae;g__Prevotella;s__Prevotella_nigrescens
b0bf765e7cef9d617d97d5a06ea0673d	0	0	0	2	0	0	0	0	0	0	0	0	0	0	0	0	k__Bacteria;p__Patescibacteria;c__Saccharimonadia;o__Saccharimonadales;f__Nanoperiomorbaceae;g__Nanoperiomorbus;s__
b47b63130a3289ba84729e78eb70b939	0	0	0	2	0	0	0	0	0	0	0	0	0	0	0	0	k__Bacteria
81975a5b86ec8dff819ba27670a2a1b8	0	0	0	2	0	0	0	0	0	0	0	0	0	0	0	0	k__Bacteria
9975bdd5a538e3e32603b5f9c144a6be	0	0	0	2	0	0	0	0	0	0	0	0	0	0	0	0	k__Bacteria
033ae1289a99bd982c9e67f6ffd0e6e1	0	0	0	2	0	0	0	0	0	0	0	0	0	0	0	0	k__Bacteria
d9681f2e64972ee9fc0e1b05851c4160	0	0	0	2	0	0	0	0	0	0	0	0	0	0	0	0	k__Bacteria
5c5872f48a092f845ffec6f4ee8deb2e	0	0	0	2	0	0	0	0	0	0	0	0	0	0	0	0	k__Bacteria
3a3c68f2794716f156fb4d74714e6b9c	0	0	0	2	0	0	0	0	0	0	0	0	0	0	0	0	k__Bacteria;p__Firmicutes_A;c__Clostridia_258483;o__Peptostreptococcales;f__Filifactoraceae_235824;g__Filifactor;s__Filifactor_villosus
89af359de17b3d27660eaa31f8ad107e	0	0	0	0	0	0	0	0	2	0	0	0	0	0	0	0	k__Bacteria;p__Actinobacteriota;c__Acidimicrobiia_401430;o__Acidimicrobiales;f__Ilumatobacteraceae;g__UBA3006;s__UBA3006_sp002367695
8fc56448ea7141e1846fe1d179b9a5eb	0	0	0	0	0	0	0	0	2	0	0	0	0	0	0	0	k__Bacteria;p__Firmicutes_A;c__Clostridia_258483;o__Oscillospirales;f__Acutalibacteraceae;g__Hydrogeniiclostridium;s__
13fdd011f5f9b58b2821090f735fd212	0	0	0	0	0	0	0	0	2	0	0	0	0	0	0	0	k__Bacteria;p__Proteobacteria;c__Gammaproteobacteria;o__Burkholderiales_595422;f__Burkholderiaceae_A_595422
6c01171f8c79abf665b079e54969d10f	0	0	0	0	0	0	0	0	2	0	0	0	0	0	0	0	k__Bacteria;p__Proteobacteria;c__Gammaproteobacteria;o__Burkholderiales_597441;f__Neisseriaceae_563222;g__;s__
85380ee1e0893b5d568cfd8c6058f50d	0	0	0	0	0	0	0	0	2	0	0	0	0	0	0	0	k__Bacteria
09a152e710fd55036b3161f9505e6d7f	0	0	0	0	0	0	0	0	0	2	0	0	0	0	0	0	k__Bacteria;p__Proteobacteria;c__Alphaproteobacteria;o__Sphingomonadales;f__Sphingomonadaceae;g__Novosphingobium_485351
43394b89ad8f04e4bf4e0fd11d587c43	0	0	0	0	0	0	0	0	0	2	0	0	0	0	0	0	k__Bacteria;p__Proteobacteria;c__Alphaproteobacteria;o__Acetobacterales;f__Acetobacteraceae;g__Komagataeibacter;s__Komagataeibacter_saccharivorans
820f7d49837e2e3a0393559f078a0e1e	0	0	0	0	0	0	0	0	0	2	0	0	0	0	0	0	k__Bacteria;p__Firmicutes_A;c__Clostridia_258483;o__Lachnospirales;f__Lachnospiraceae;g__Catonella;s__Catonella_morbi
e61698814137a89e43124593d1fa3ddf	0	0	0	0	0	0	0	0	0	2	0	0	0	0	0	0	k__Bacteria;p__Firmicutes_A;c__Clostridia_258483;o__Oscillospirales;f__Oscillospiraceae_88309
435648b70c79dbadb0f1f6b6d27511b3	0	0	0	0	0	0	0	0	0	0	2	0	0	0	0	0	k__Bacteria
2bdffa219527fd69cd4db4e264cfee2a	0	0	0	0	0	0	0	0	0	0	2	0	0	0	0	0	k__Bacteria;p__Proteobacteria;c__Gammaproteobacteria;o__Pseudomonadales_660879;f__Moraxellaceae;g__Psychrobacter;s__Psychrobacter_sp000511655
1e9f92b03f037f6af51f5397a2085db3	0	0	0	0	0	0	0	0	0	0	2	0	0	0	0	0	k__Bacteria;p__Proteobacteria;c__Alphaproteobacteria;o__Micropepsales;f__;g__;s__
6c3458fd1a09380874479c0e6e048fd9	0	0	0	0	0	0	0	0	0	0	2	0	0	0	0	0	k__Bacteria
de2b7ae451f74a70d9d7a4218d75e0c6	0	0	0	0	0	0	0	0	0	0	0	2	0	0	0	0	k__Bacteria;p__Firmicutes_D;c__Bacilli;o__Staphylococcales;f__Staphylococcaceae;g__Staphylococcus
c12fa316bfae82a09b30c0a027a6b196	0	0	0	0	2	0	0	0	0	0	0	0	0	0	0	0	k__Bacteria
1621d931045d2395bfa1443f3dcf700d	0	0	0	0	2	0	0	0	0	0	0	0	0	0	0	0	k__Bacteria;p__Proteobacteria;c__Gammaproteobacteria;o__Pseudomonadales_660879;f__Moraxellaceae;g__Acinetobacter
765ec7472c66a84accd86fdb7ad3a1e0	0	0	0	0	2	0	0	0	0	0	0	0	0	0	0	0	k__Bacteria;p__Proteobacteria;c__Gammaproteobacteria;o__Enterobacterales_A_737866;f__Pasteurellaceae
ab4bead598f238000910b9496e47cbef	0	0	0	0	2	0	0	0	0	0	0	0	0	0	0	0	k__Bacteria;p__Proteobacteria;c__Alphaproteobacteria;o__Rhizobiales_A_504705;f__Xanthobacteraceae_503485;g__Pseudorhodoplanes;s__Pseudorhodoplanes_sinuspersici
9739800b07b3df451cb0ad2b94c87ad2	0	0	0	0	2	0	0	0	0	0	0	0	0	0	0	0	k__Bacteria
81ba769c1d964ca9aa2d7befc0f2c633	0	0	0	0	2	0	0	0	0	0	0	0	0	0	0	0	k__Bacteria
ad7f969a62e216e1c2cdd1dc6e60ffc3	0	0	0	0	2	0	0	0	0	0	0	0	0	0	0	0	k__Bacteria
27d1d30aa3cad1b326e4c640b93e9653	0	0	0	0	2	0	0	0	0	0	0	0	0	0	0	0	k__Bacteria;p__Firmicutes_A;c__Clostridia_258483;o__Peptostreptococcales;f__Filifactoraceae_235824;g__Filifactor;s__Filifactor_villosus
73edb6b5d1afbd922f4fb2ce3516a22e	0	0	0	0	2	0	0	0	0	0	0	0	0	0	0	0	k__Bacteria;p__Actinobacteriota;c__Thermoleophilia;o__Solirubrobacterales
3b4b412ef847cfcea41959c2cf346215	0	0	0	0	2	0	0	0	0	0	0	0	0	0	0	0	k__Bacteria;p__Proteobacteria;c__Gammaproteobacteria;o__Enterobacterales_A_737866;f__Pasteurellaceae;g__Aggregatibacter_736122;s__Aggregatibacter_segnis
72655d8ed8a03e4b1e749af7ae61804e	0	0	0	0	2	0	0	0	0	0	0	0	0	0	0	0	k__Bacteria;p__Proteobacteria;c__Alphaproteobacteria;o__Caulobacterales;f__Caulobacteraceae;g__Brevundimonas;s__Brevundimonas_diminuta
890a26a3af7f01b48fd0b718cdd85167	0	0	0	0	2	0	0	0	0	0	0	0	0	0	0	0	k__Bacteria
e0e68cadbd95c6b9428c39bc4ec47561	0	0	0	0	2	0	0	0	0	0	0	0	0	0	0	0	k__Bacteria
03cef834894fb0f707f28ea0c3b95d5c	0	0	0	0	2	0	0	0	0	0	0	0	0	0	0	0	k__Bacteria
eedcd8aaece770bdb50394365cbb0276	0	0	0	0	2	0	0	0	0	0	0	0	0	0	0	0	k__Bacteria;p__Actinobacteriota;c__Thermoleophilia;o__Solirubrobacterales;f__Solirubrobacteraceae_405341;g__Solirubrobacter
b4e351590f32fffec2e4e522ddba96ad	0	0	0	0	0	2	0	0	0	0	0	0	0	0	0	0	k__Bacteria;p__Proteobacteria;c__Gammaproteobacteria;o__Burkholderiales_592524;f__Burkholderiaceae_A_580492;g__Cupriavidus;s__Cupriavidus_oxalaticus
32d63fdb4f9d77150dac7c5a0a6ac1f3	0	0	0	0	0	2	0	0	0	0	0	0	0	0	0	0	k__Bacteria;p__Firmicutes_A;c__Clostridia_258483;o__Peptostreptococcales;f__Anaerovoracaceae;g__RUG11894;s__
0cc5dc037e7f6d631ceeb2d0875b1efe	0	0	0	0	0	2	0	0	0	0	0	0	0	0	0	0	k__Bacteria;p__Firmicutes_A;c__Clostridia_258483;o__Peptostreptococcales;f__Anaerovoracaceae;g__Eubacterium_M;s__Eubacterium_M_brachy
2267f70553f29cb5746804a27f89c6fd	0	0	0	0	0	2	0	0	0	0	0	0	0	0	0	0	k__Bacteria;p__Bacteroidota;c__Bacteroidia;o__Bacteroidales;f__Bacteroidaceae;g__Prevotella;s__Prevotella_pleuritidis
1d63490f8f668f021250880aa93bb1b2	0	0	0	0	0	2	0	0	0	0	0	0	0	0	0	0	k__Bacteria;p__Bacteroidota;c__Bacteroidia;o__Bacteroidales;f__Bacteroidaceae;g__Prevotella;s__Prevotella_denticola
6a3ed82800ba8361686c906c6e4def6d	0	0	0	0	0	2	0	0	0	0	0	0	0	0	0	0	k__Bacteria
cf27b55301682392c300e4ee3f73ff63	0	0	0	0	0	2	0	0	0	0	0	0	0	0	0	0	k__Bacteria;p__Firmicutes_D;c__Bacilli;o__Bacillales_A;f__Planococcaceae
0dddd4e5a6af3a9fa81e716ed68d76a9	0	0	0	0	0	2	0	0	0	0	0	0	0	0	0	0	k__Bacteria
c89d1c50d900feb44c1acf00d0bebe5a	0	0	0	0	0	2	0	0	0	0	0	0	0	0	0	0	k__Bacteria
89d220824e86ff8d101dfe607005a77d	0	0	0	0	0	2	0	0	0	0	0	0	0	0	0	0	k__Bacteria
331bd0520da306f3e7d50f5a5c75ee3e	0	0	0	0	0	0	2	0	0	0	0	0	0	0	0	0	k__Bacteria
94908bc558e5358fd57f914707d01c0a	0	0	0	0	0	0	2	0	0	0	0	0	0	0	0	0	k__Bacteria
521e4bdce11f543cc46914d94ffb74f4	0	0	0	0	0	0	2	0	0	0	0	0	0	0	0	0	k__Bacteria
01c7c10988d539bc1995330687a84d50	0	0	0	0	0	0	2	0	0	0	0	0	0	0	0	0	k__Bacteria;p__Bacteroidota;c__Bacteroidia;o__Bacteroidales;f__Bacteroidaceae;g__Prevotella;s__Prevotella_oulorum
c0e9369f11f92909a32c64caf17f8714	0	0	0	0	0	0	2	0	0	0	0	0	0	0	0	0	k__Bacteria;p__Actinobacteriota;c__Thermoleophilia;o__Solirubrobacterales;f__Parviterribacteraceae;g__Parviterribacter
a2a195663637b1c2c1ea5c2624e8ebd6	0	0	0	0	0	0	2	0	0	0	0	0	0	0	0	0	k__Bacteria
7debdf0103c1ef71b3daf8119ac072f8	0	0	0	0	0	0	2	0	0	0	0	0	0	0	0	0	k__Bacteria
751d18b1bd91bdb766371a39a98ec899	0	0	0	0	0	0	2	0	0	0	0	0	0	0	0	0	k__Bacteria
cf4bbbc6a01d7e1ae8ce030a548b4ea4	0	0	0	0	0	0	2	0	0	0	0	0	0	0	0	0	k__Bacteria
d4eca0a2f97661e32ff85d6b70fcac87	0	0	0	0	0	0	2	0	0	0	0	0	0	0	0	0	k__Bacteria;p__Bacteroidota;c__Bacteroidia;o__Bacteroidales;f__Bacteroidaceae;g__Prevotella;s__Prevotella_pleuritidis
a7f7f0ae99c2ffa61116cb12d9e36f68	0	0	0	0	0	0	2	0	0	0	0	0	0	0	0	0	k__Bacteria
69342914b8eea985c91bfa7691033006	0	0	0	0	0	0	2	0	0	0	0	0	0	0	0	0	k__Bacteria;p__Firmicutes_C;c__Negativicutes;o__Selenomonadales;f__Selenomonadaceae_42771
bf53dd4541ffec223a0f41b4ad9439cb	0	0	0	0	0	0	2	0	0	0	0	0	0	0	0	0	k__Bacteria
9356ad40ccea965d41db6174d72f1ba2	0	0	0	0	0	0	0	2	0	0	0	0	0	0	0	0	k__Bacteria
bfdac5879c2091b77332cfa90788de76	0	0	0	0	0	0	0	2	0	0	0	0	0	0	0	0	k__Bacteria;p__Proteobacteria;c__Alphaproteobacteria;o__Acetobacterales;f__Acetobacteraceae;g__Acetobacter
b08a2c31a000a8111cc38047205fa71b	0	0	0	0	0	0	0	0	0	0	0	0	2	0	0	0	k__Bacteria
b4663134783955e4bff739ef40996cb2	0	0	0	0	0	0	0	0	0	0	0	0	2	0	0	0	k__Bacteria
32b21ee5ff388876216e990de2ec8ee7	0	0	0	0	0	0	0	0	0	0	0	0	2	0	0	0	k__Bacteria;p__Proteobacteria;c__Alphaproteobacteria;o__Acetobacterales;f__Acetobacteraceae;g__Acetobacter
2c7387071ecbc455ba60118527ae0644	0	0	0	0	0	0	0	0	0	0	0	0	0	2	0	0	k__Bacteria
a0dab9e01abd425a2de8b4a6b599041c	0	0	0	0	0	0	0	0	0	0	0	0	0	2	0	0	k__Bacteria
31dba3370677045ecdd3bb258ed573d5	0	0	0	0	0	0	0	0	0	0	0	0	0	0	2	0	k__Bacteria;p__Patescibacteria;c__Paceibacteria;o__UBA9983_A;f__UBA5272;g__UBA11704;s__UBA11704_sp003518045
48ce7e1cb1eaabebf072da35dafd546a	0	0	0	0	0	0	0	0	0	0	0	0	0	0	2	0	k__Bacteria
aa75a7644c7e9ba654107297e8437113	0	0	0	0	0	0	0	0	0	0	0	0	0	0	2	0	k__Bacteria;p__Firmicutes_D;c__Bacilli;o__Erysipelotrichales;f__Erysipelotrichaceae;g__Dubosiella;s__Dubosiella_sp000403415
290cc7dd8fe9da1b77a0d6a64027a02a	0	0	0	0	0	0	0	0	0	0	0	0	0	0	2	0	k__Bacteria
be14f617e090c5b8b1f51f3a191fcd2c	0	0	0	0	0	0	0	0	0	0	0	0	0	0	2	0	k__Bacteria
7e9a1a353bce34c7df02a76f5bd9a570	0	0	0	0	0	0	0	0	0	0	0	0	0	0	2	0	k__Bacteria;p__Proteobacteria;c__Alphaproteobacteria;o__Acetobacterales;f__Acetobacteraceae;g__Komagataeibacter;s__Komagataeibacter_saccharivorans
2885f26ecffc59312b5d2a580c1de3ae	0	0	0	0	0	0	0	0	0	0	0	0	0	0	2	0	k__Bacteria
26e6aa5c64366662ab06a1675aca1bf2	0	0	0	0	0	0	0	0	0	0	0	0	0	0	2	0	k__Bacteria;p__Actinobacteriota;c__Thermoleophilia;o__Solirubrobacterales;f__;g__;s__
8ab2f01be1f538d40d5bf2267e3eef47	0	0	0	0	0	0	0	0	0	0	0	0	0	0	2	0	k__Bacteria;p__Proteobacteria;c__Gammaproteobacteria;o__Steroidobacterales;f__Steroidobacteraceae;g__;s__
e35552643be37c3abc6b0e0a847f4e43	0	0	0	0	0	0	0	0	0	0	0	0	0	0	0	2	k__Bacteria;p__Acidobacteriota;c__Blastocatellia;o__Pyrinomonadales;f__Pyrinomonadaceae_427737;g__OLB17_427737;s__OLB17_sp011388875
df6ab34ee45841f9c1502158b19a6455	1	0	0	0	0	0	0	0	0	0	0	0	0	0	0	0	k__Bacteria;p__Firmicutes_D;c__Bacilli;o__Erysipelotrichales;f__Erysipelotrichaceae;g__Dubosiella;s__Dubosiella_sp000403415
21c91444cf8eb8da57f793a9ed75f993	0	0	0	0	0	0	0	0	1	0	0	0	0	0	0	0	k__Bacteria;p__Actinobacteriota;c__Actinomycetia;o__Actinomycetales;f__Micrococcaceae;g__Micrococcus
b8ecf18dce533de9b3e7aedd1a6630f7	0	0	0	0	0	0	0	0	1	0	0	0	0	0	0	0	k__Bacteria;p__Proteobacteria;c__Gammaproteobacteria;o__Enterobacterales_A_737866;f__Enterobacteriaceae_A
63217dbd236148424c7714ad38a348ac	0	0	0	0	0	0	0	0	1	0	0	0	0	0	0	0	k__Bacteria;p__Proteobacteria;c__Gammaproteobacteria;o__Enterobacterales_A_737866;f__Enterobacteriaceae_A
acf56abf1049a52eee322de31bdb7cb1	0	0	0	0	0	0	0	0	0	0	0	0	0	0	1	0	k__Bacteria;p__Proteobacteria;c__Alphaproteobacteria;o__Rhizobiales_A_504705;f__Beijerinckiaceae;g__Microvirga
f1c21fc428c6ce839b1ee24b87ae3b29	0	0	0	0	0	0	0	0	0	0	0	0	0	0	0	1	k__Bacteria;p__Proteobacteria;c__Gammaproteobacteria;o__Burkholderiales_592522;f__Burkholderiaceae_A_592522
1cea636a9f918449b28dff4b70c58f1d	0	0	0	0	0	0	0	0	0	0	0	0	0	0	0	1	k__Bacteria;p__Proteobacteria;c__Gammaproteobacteria;o__Burkholderiales_592522;f__Burkholderiaceae_A_592522;g__Sphaerotilus;s__Sphaerotilus_natans
